# Supplementary material for: Risk signal assessment of Tdap vaccine use alone by pregnant women: An updated pharmacoepidemiological study
Source: Front Cell Infect Microbiol. 2026 Jan 27;15:1689560. doi: 10.3389/fcimb.2025.1689560 (PMC12886459; doi:10.3389/fcimb.2025.1689560)
Supplement: Supplementary file 1 [file DataSheet1.csv]

VAERSDATASOURCE	VAERS_ID	RECVDATE	STATE	AGE_YRS	CAGE_YR	CAGE_MO	SEX	RPT_DATE	SYMPTOM_TEXT	DIED	DATEDIED	L_THREAT	ER_VISIT	HOSPITAL	HOSPDAYS	X_STAY	DISABLE	RECOVD	VAX_DATE	ONSET_DATE	NUMDAYS	LAB_DATA	V_ADMINBY	V_FUNDBY	OTHER_MEDS	CUR_ILL	HISTORY	PRIOR_VAX	SPLTTYPE	FORM_VERS	TODAYS_DATE	BIRTH_DEFECT	OFC_VISIT	ER_ED_VISIT	ALLERGIES	SERIOUS	ALONE
2006VAERSDATA.csv	258753	20060622	MI	30	30		F	20060523	Initial report was received on 03/19/2006 and 05/23/06 from the patient. This is a 30 year old pregnant female with a history of asthma, seasonal allergies and one previous pregnancy that resulted in delivery of a normal, viable full term baby. The patient had received her last diphtheria tetanus vaccination some time in 1998 or 1999 (patient could not remember). She had been on progesterone fert…	NotAvailable		NotAvailable	NotAvailable	NotAvailable		NotAvailable	NotAvailable	U	20060515	20060517	2	Blood work was completed and confirmed pregnancy	UNK	UNK			She has seasonal allergies and developed asthma during her first pregnancy.		200601232	1						N	Y
2006VAERSDATA.csv	264826	20061018	NE	22	22		F	20061013	Seriousness criteria other medically significant (OMIC). Initial report received on 6/5/06 from a health care provider. A 22 year old female pt, with a history of endometriosis and polycystic ovaries, had received an injection of Adacel, lot number not reported, on 5/23/06. Route and site of administration were not reported. It was later determined that the pt was pregnant. Date of last menstrual…	NotAvailable		NotAvailable	Y	NotAvailable		NotAvailable	NotAvailable	U	20060523	20060601	9	6/1/06 quantitative HCH level was decreased.	PUB	UNK			The patient has a history of endometriosis and poly cystic ovaries. She had one previous pregnancy resulting in a spontaneous abortion. She had no illness at the time of vaccination.		200601345	1						N	Y
2006VAERSDATA.csv	265557	20061030	MN	40	40		F	20061025	Seriousness criteria other medically significant (OMIC). Initial report received from a nurse on 4/3/06. A 40 year old female pt received a 0.5ml injection of Adacel, lot number C2151AC on 3/31/06 in the left deltoid. She also received Tybersol, lot number C2141AB, intra dermally (administration date and site not reported. She is currently on folic acid, albuterol and prenatal vitamins. She has h…	NotAvailable		NotAvailable	Y	NotAvailable		NotAvailable	NotAvailable	U	20060331				PVT	UNK	FOLIC ACID, ALBUTEROL, PRENATAL VITAMINS, TUBERCULIN PPD				200600787	1						N	Y
2006VAERSDATA.csv	267797	20061127	IL	32	32		F	20061121	Seriousness criteria other medically significant (OMIC). Initial report received on 7/17/06 from a physician. A 32 year old female pat whose past medical history included the current pregnancy, and one previous pregnancy that was a normal full term delivery, and allergy to sulfa drugs had received an IM dose of Adacel, lot number C2492BA, in the left deltoid, and a dose of Tubersol 5TU, lot numbe…	NotAvailable		NotAvailable	Y	NotAvailable		NotAvailable	NotAvailable	U	20060714	20060903	51	9/3/06 ultrasound showed a non viable pregnancy, Suction D&C was performed.	PVT	PVT	Tubersol, Prenatal vitamins		Per the reporter, the pt has an allergy to sulfa drugs, and denies any other medical history. The pt has had one previous pregnancy that was a normal full term delivery. The date of the pts last menstrual period was on 6/18/06, and her expected date of delivery is 3/25/07. From new information received on 9/21/06, the pt had no illnesses at the time of the vaccination on 7/14/06.		200601814	1						N	Y
2006VAERSDATA.csv	269592	20061222	CA	29	29		F	20060818	Initial report received on 29 September 2006 from the patient. A 29 year old female patient had received a first dose, intramuscular, left deltoid injection of Adacel, lot number not provided. on 19 September 2006. Eight to twelve hours later, the patient experience flu like signs and symptoms, fever, congestion, cough, and soreness and redness at the injection site. The patient also experienced …	NotAvailable		NotAvailable	Y	NotAvailable		NotAvailable	NotAvailable	Y	20060919	20060919	0		UNK	UNK			The patient had no illness at the time of vaccination and was on no other medications. She had a history of one previous pregnancy which resulted in a spontaneous abortion.		200602571	1						N	Y
2007VAERSDATA.csv	271964	20070208	IL	35	35		F	20070205	Seriousness criteria Other medically significant. Initial report received from physician on 25 May 2006. A 35 year old pregnant female received the injection of Adacel on 11 Mar 2006. Lot number, route and site of administration was not reported. The patient received the immunization due to having young children at home. The patient has had three full term, viable pregnancies. Last menstrual peri…	NotAvailable		NotAvailable	Y	NotAvailable		NotAvailable	NotAvailable	U	20060311			She had an alpha feto protein on 23 June 2006, serologies on 10 May 2006, several fetal non stress tests, several ultrasounds, 1st trimester nuchal screen-all had normal results.	PVT	OTH	Prenatal vitamins		Per reporter, the patient has no known allergies and is on no medication. She had three prior normal vaginal deliveries at term, has no past medical history and uses no tobacco, alcohol or drugs. Follow up information received on 25 January 2007, her current pregnancy history was documented as only advanced maternal age and gestational diabetes.		200601272	1						N	Y
2007VAERSDATA.csv	271994	20070209	LA	31	31		F	20070206	Initial report received on 11/Jul/2006 from a health care professional. A 31 year old female patient with a past medical history that includes the current pregnancy, allergy to Penicillin, and two previous pregnancies that resulted in the delivery of one normal/viable infant per pregnancy had received a 0.5ml intra muscular dose of Adacel, lot number C2340AA, in the left deltoid, on 11/Jul/2006. …	NotAvailable		NotAvailable	Y	NotAvailable		NotAvailable	NotAvailable	U	20060711			Alpha feto protein at 34 weeks with normal results, fetal stress tests every week for 32 weeks with normal results, 3 ultrasounds the last one at 20 weeks, all with normal results.	PVT	PVT	Prenatal vitamins, Iron, Zyrtec		Allergy to Penicillin. The patient received an injury to her toe that resulted to vacc with Adacel on 11 Jul 2006. Follow up rec'd on 06 Nov 2006. Significant medical conditions DM II. Date of LMP was 04 Dec 2005. 3 previous preg, 2 resulted in live births, with no congenital anomalies, 1 resulted in spontaneous abortion prior to 20 weeks gestation. Current preg history consisted of Group B strep…		200601744	1						N	Y
2007VAERSDATA.csv	274617	20070323	PA	27	27		F	20070208	Initial report received from a patient on 01 February 2007. A 27 year old, female patient (with an allergy to erythromycin) experienced arm soreness and mild lethargy, 1 day after she received a 0.5 mL IM injection of Adacel (lot number unknown) in the left deltoid on 24 January 2007. She was not treated with medicines. She did not have any illness at the time of vaccination. She received her las…	NotAvailable		NotAvailable	NotAvailable	NotAvailable		NotAvailable	NotAvailable	Y	20070124	20070125	1		UNK	UNK	MULTIVITAMINS		Allergy to erythromycin. She did not have any illness at the time of vaccination. She received her last Td 10 years ago.		200700340	1						N	Y
2007VAERSDATA.csv	275906	20070410	WI	21	20		F	20070321	Emergency C-Section - Stillbirth - 37 weeks. Pt has Tdap earlier in day. 05/01/2007 MR progress note received detailing the resusscitation attempt on infant delivered by emergency C/S for severe fetal bradycardia. Upon arrival of the MD, no cardiac activity was visualized via ultrasound. Upon delivery the infant was noted to have no muscle tone, no response, no reflex irritability and was blue/pa…	NotAvailable		NotAvailable	NotAvailable	Y	2	NotAvailable	NotAvailable	Y	20070207	20070207	0	Labs and Diagnostics: CBC showed WBCs of 14.7, RBCs 3.25, Hgb 10.3, Hct 29.6. Surgical path report of placenta revealed some tearing of the cotyledons and ~11 infarcted areas from 0.8cm to 2.5 cm.	PVT	PVT			Pregnant - 37 weeks			1						Y	Y
2007VAERSDATA.csv	277408	20070426		17			F	20070425	This case was reported by a healthcare professional and described the occurrence of miscarriage in a 17-year old female subject who was vaccinated with Boostrix for prophylaxis. The subject's medical history, concurrent conditions, and concurrent medications were not provided. On an unspecified date the subject received n unspecified dose of Boostrix (unknown). The subject participated in an obse…	NotAvailable		NotAvailable	Y	NotAvailable		NotAvailable	NotAvailable	U				UNK	OTH	OTH		unknown	The subject's medical history, concurrent conditions, and concurrent medications were not provided.		A0648430A	1						N	Y
2007VAERSDATA.csv	289570	20070831	KS	26	26		F	20070823	This case was reported by a healthcare professional and described the occurrence of pregnancy in a 26-year-old female subject who was vaccinated with Boostrix for prophylaxis. Previous vaccination included Boostrix given in 1997. Concurrent medications included Prenatal vitamins. ON 15 May 2007 at 16:00, the subject received 2nd dose of Boostrix (unknown, left deltoid). The nurse practitioner rep…	NotAvailable		NotAvailable	NotAvailable	NotAvailable		NotAvailable	NotAvailable	U	20070514	20070614	31	UNK	PVT	PVT	Prenatal vitamins	unknown	The subject has no history of alcohol use and smokes a pack of cigarettes in three days.		A0651812A	1						N	Y
2007VAERSDATA.csv	295611	20071105	TX	16	16		U	20071008	After shot was administered then pt. told me she was pregnant. Didn't know to tell Gynecologist about the vaccine she received	NotAvailable		NotAvailable	NotAvailable	NotAvailable		NotAvailable	NotAvailable	Y	20071006			None	PUB	PUB	None	none	Pregnant		TX0790	1						N	Y
2007VAERSDATA.csv	300880	20071226	MA	37	37		F	20071219	Seriousness criteria: other - medically significant. This case was reported by a health professional on 05 October 2007. A 37-year-old female patient, with an allergy to penicillin, received an intramuscular injection of Adacel on 10 September 2007. The patient, who was also a physician, had received a tetanus vaccine (manufacturer and lot number unknown) in January 2007. She was pregnant at the …	NotAvailable		NotAvailable	Y	NotAvailable		NotAvailable	NotAvailable	U	20070910			26 October 2007 - An ultrasound showed no fetal heartbeat.	UNK	UNK	prenatal vitamins, calcium		Allergy to Penicillin; two prior pregnancies with full-term, normal deliveries. Follow-up information received on 14 December 2007 noted that the patient's medical history included high blood pressure at the end of her first pregnancy, as well as post-partum thyroid dysfunction. She had upper respiratory infection/cold from 10 September 2007 to 17 September 2007 and again from 15 October 2007 to …		200703386	1						N	Y
2008VAERSDATA.csv	302751	20080115	NC	34	34		F	20080115	Tdap given to a 34yr old preg female site: LD on January 8, 2008. Pt informed of incident and told to inform her Doctor.	NotAvailable		NotAvailable	NotAvailable	NotAvailable		NotAvailable	NotAvailable	NotAvailable	20080108				UNK	UNK	None	none	None			1						N	Y
2008VAERSDATA.csv	307190	20080317	RI	21	21		F	20080317	Pt given VIS, no information given on pregnancy at time. Pt received vaccine and later told me that she was pregnant due in 8/08	NotAvailable		NotAvailable	NotAvailable	NotAvailable		NotAvailable	NotAvailable	Y	20080317	20080317	0		PVT	UNK	unknown	none	unknown			1						N	Y
2008VAERSDATA.csv	308370	20080321	FL	28	28		F	20071221	Initial report received on 20 December 2007 from a health care professional. A 28-year-old female patient had received a left deltoid, intramuscular injection of Adacel, lot number C2889AA, on 19 December 2007. One hour post-vaccination, the patient developed a low grade temperature of 100.2 degrees Fahrenheit, general body aches, headache, dizziness, nausea, and soreness at the injection site. T…	NotAvailable		NotAvailable	Y	NotAvailable		NotAvailable	NotAvailable	N	20071219	20071219	0	"The patient was examined by a physician. CBC, complete metabolic panel, urinalysis, pregnancy test, and influenza testing were pending."	UNK	UNK	BIRTH CONTROL PILLS		The patient had a peanut allergy and cinnamon allergy.		200704392	1						N	Y
2008VAERSDATA.csv	311352	20080430	NY	11	11		M	20080430	Onset of full blown Tourette's Syndrome (movement disorder) and comorbid Attention Deficit Hyperactivity Disorder. The onset of these symptoms occurred approximately one to two months after vaccinations. Symptoms worsened greatly and very noticeable by March 19, 2008. 6/3/08-records received -consult 4/14/08-Diagnosed 2 years ago with Tourette's syndrome of mild severity and attention deficit dis…	NotAvailable		NotAvailable	NotAvailable	NotAvailable		NotAvailable	Y	N	20080121	20080319	58	Two separate blood tests were administered on March 27, 2008 and April 14, 2008. Results were negative except abnormal strep titer antibody. Aso Titer - 355. DNASE B Titer was 240. Neurologist diagnosed son with Tourette's Syndrome - ADHD. 6/3/08-records received-ASO titer elevated at 323. CBC and SMAC normal. TSH normal. Throat culture negative.	PVT	UNK	None	none	In Nov 2005 thru June 2006, our son had minor Tourette's Syndrome - Diagnosed by specialist in Tourette's Syndrome. Also had minor ADHD. Symptoms were only temporary. Then went away by Feb 2006. 6/3/08-records received-PMH: Hearing loss.			1						Y	Y
2008VAERSDATA.csv	313198	20080523	NC	27	26		F	20080523	NO ADVERSE EFFECTS. EMPLOYEE TOOK VACCINE ON 05-16-2008 AND FOUND OUT ON 05-20-2008 THAT SHE WAS PREGNANT	NotAvailable		NotAvailable	NotAvailable	NotAvailable		NotAvailable	NotAvailable	NotAvailable	20080516			NONE	PUB	PVT	UNKNOWN	none	NONE			1						N	Y
2008VAERSDATA.csv	317803	20080617	OR	28	28		F	20061114	Initial report received on 08/Sep/2006 from a health care professional. A 28-year-old female patient with a past medical history of one spontaneous abortion, hypertension, and depression had inadvertently received a 0.5 mL intra-muscular dose of ADACEL, lot number 2557AA, in the left deltoid, on 08/Sep/2006 instead of a DTaP vaccine. The patient's physician did not want the patient to receive the…	NotAvailable		NotAvailable	NotAvailable	NotAvailable		NotAvailable	NotAvailable	U	20060908	20060908	0		PVT	PVT	BUPROPION; METHYLDOPA		The patient is allergic to CECLOR and has a history of hypertension and depression. She currently takes Bupropion (WELLBUTRIN XL) for the depression, and Methyldopa for the hypertension. She has a history of one spontaneous abortion. Per the reporter, it is unkonwn how many pregnancies the patient has had in the past. The date of her last menstrual period was on 08/May/2008, and her expected date…		200602401	1						N	Y
2008VAERSDATA.csv	317807	20080617	ME	24	24		F	20060918	Initial report received on 07/Sep/2006 from a nurse. A 24-year-old female patient with a past medical history of three pregnancies that resulted in the delivery of three, live, full-term babies, and who currently takes ranitidine for nausea had received a 0.5 mL intra-muscular dose of ADACEL, lot number C2457AA, in the left deltoid on 07/Jul/2006. The patient had a negative pregnancy test at the …	NotAvailable		NotAvailable	Y	NotAvailable		NotAvailable	NotAvailable	U	20060707	20060831	55	31/Aug/2006, Ultrasound was done to determine the expected date of delivery and a small subchorionic hemorrhage was found.	UNK	UNK	ranitidine		The patient has no known allergies, and three previous pregnancies that resulted in three, full term, live infants. The date of the patient's last menstrual period was 15/Jul/2006, and her expected date of delivery is 03/Jul/2007.		200602366	1						N	Y
2008VAERSDATA.csv	317345	20080625	FL	21	21		F	20080619	Initial report received on 03 March 2008 from a health care professional. A 21 year old female patient received on 11 February 2008 a dose of ADACEL (lot# C2888AA), dosage, route, and site not reported. It was determined that the patient was 11.4 weeks pregnant at the time of vaccination. Her last menstrual period (LMP) was not reported. The subject's prenatal testing included an ultrasound done …	NotAvailable		NotAvailable	Y	NotAvailable		NotAvailable	NotAvailable	U	20080211	20080225	14	Ultrasound done on 23 January 2008 to determine size and dates.	UNK	UNK			No known allergies. Has a history of depression. Past obstetric history not reported.		200800641	1						N	Y
2008VAERSDATA.csv	318643	20080710	MN	42	42		F	20080708	This case was received by a health professional on 31 March 2008. A 42-year-old female patient, with an allergy to Amoxicillin, received a left deltoid booster injection of ADACEL (lot number C2767AA) on 25 March 2008. The patient was pregnant at the time of vaccination, and an ultrasound on 31 March 2008 showed a viable pregnancy with an estimated delivery date of 06 November 2008. Obstetric his…	NotAvailable		NotAvailable	Y	NotAvailable		NotAvailable	NotAvailable	NotAvailable	20080325	20080407	13	The patient had a mammogram completed on 25 March 2008 (results not reported). On 07 April 2008, the patient had an ultrasound that did not show a viable pregnancy.	UNK	UNK	Prenatal Vitamins		Allergy to Amoxicillin. Previous obstetric history: 1 previous pregnancy with pre-term delivery (6 months); child expired due to chromosomal anomaly (Trisomy 18).		200800939	1						N	Y
2008VAERSDATA.csv	319307	20080716	PA	27	27		F	20080710	Initial report received on 07 March 2008 from a physician. A 27-year-old female patient, who had no known allergies, and whose past medical history included the current pregnancy and one previous pregnancy (outcome not reported), had received a first, intramuscular, left deltoid dose of ADACEL (lot # C2769AA), on 14 February 2008. At the time of this report, the patient was in her first trimester…	NotAvailable		NotAvailable	Y	NotAvailable		NotAvailable	NotAvailable	U	20080214			On 29 January 2008, the patient had an ultrasound that estimated the current pregnancy to be at six weeks gestation.	UNK	UNK			The patient has "no known allergies", and a history of one previous pregnancy (outcome not reported). From new information received on 08 July 2008, the patient has a history of migraines and depression.		200800733	1						N	Y
2008VAERSDATA.csv	325842	20080923	NC	36	36		F	20081217	Perinatal client acknowledged wrong name and received Tdap injection. Had Td on 8/22/08. There is an outbreak of Pertussis in our county at present.	NotAvailable		NotAvailable	NotAvailable	NotAvailable		NotAvailable	NotAvailable	Y	20080917			None	PUB	PUB		pregnancy				1						N	Y
2008VAERSDATA.csv	327033	20081003	IN	22	22		F	20081002	Vaccine administered, within 20 min. pt complaint of left side facial weakness, slurred speech, dilated left pupil, weakness/tingling in left upper extremity. CT scan, transferred to ICU and pt states all symptoms had resolved. 10/16/2008 MR received for DOS 8/1-4/2008 with D/C DX: Post-partum TIA ( IUP at term, delivered. Protracted labor. 2' midline episiotomy. Repetitive severe variable decele…	NotAvailable		NotAvailable	Y	NotAvailable		Y	NotAvailable	Y	20080801	20080801	0	CT, negative; EEG, negative; carotid duplex, negative; MRI with + without contrast, negative[[address]]Labs and Diagnostics: CT brain scan WNL. Brain MRI WNL. EEG (-). Echo WNL. Carotid Duplex (-) for obstructive lesions. CBC with WBCs 17.3. DS DNA AB Ig 14[[address]]Anti-thrombin P Activity, Factor V Leiden, Phospholipid Ab IgG/IgM and Homocysteine all (-)[[address]]	PUB	OTH	Oxytocin, DERMOPLAST topical	pregnancy/delivery	NKDA. PMH: migraines. Reynauds. smoker. Family hx of CVAs.			1						Y	Y
2008VAERSDATA.csv	327696	20081009	WI	25	25		F	20081007	Initial report received on 03 December 2007 from a health care professional. A 25-year-old female patient had received a right deltoid injection of ADACEL, lot number C2842AA, on 03 December 2007. The patient took a pregnancy test on the same day which was positive. Date of last menstrual period was 03 November 2007, and the estimated date of delivery was reported as "10 August 2007." Current med…	NotAvailable		NotAvailable	Y	NotAvailable		NotAvailable	NotAvailable	U	20071203			Ultrasound on 24 March 2008: Normal	PVT	PVT		no illness at the time of vaccination.	The patient had a history of one prior pregnancy that resulted in a full term, normal outcome. She had a history of smoking, an abnormal PAP with colposcopy, and ovarian cysts.		200704167	1						N	Y
2008VAERSDATA.csv	335197	20081113		30	30		F	20080731	Initial report received on 29 July 2008 from a health professional under reference number 0712041488. A 31-year-old pregnant female had received an injection of ADACEL (lot number and route/site of administration not reported) on 10 September 2007 and an injection of FLUZONE (lot number and route/site of administration not reported) on 01 November 2007. It was also reported that the patient had e…	NotAvailable		NotAvailable	NotAvailable	NotAvailable		NotAvailable	NotAvailable	Y	20070910	20071103	54	The following tests, without results, were reported: Alpha-fetoprotein tests on 07 November 2007 and 03 December 2007; ultrasounds on 08 October 2007, 07 November and 19 December 2007; glucose tolerance test on 11 February 2008.	UNK	UNK	Prenatal vitamins; Multivitamins NOS		Concomitant medications included multivitamins, prenatal vitamins. Caffeine (coffee or soda) and wine were included in the listing of recorded exposures.		200802468	1						N	Y
2008VAERSDATA.csv	336144	20081229	MD	32	32		F	20081223	Initial information was received from a health care professional on 08 October 2008. A 32 year old female patient with a history of depression, hypothyroidism, and one previous pregnancy resulting in a full term delivery received an intramuscular booster dose of ADACEL in the right deltoid on 26 September 2008 (lot number C2998BA). The patient was "two to five weeks pregnant". It was not reported…	NotAvailable		NotAvailable	Y	NotAvailable		NotAvailable	NotAvailable	U	20080926	20081126	61	None	UNK	UNK	SYNTHROID; CELEXA		The patient had a history of hypothyroidism and depression. From new information received on 22 December 2008, the patient's past obstetrical history included one previous pregnancy that resulted in one live birth with no congenital anomalies.		200803104	1						N	Y
2009VAERSDATA.csv	336664	20090107	NH	38	38		F	20090105	This serious case was received from a health professional on 27 December 2008. The patient was enrolled in a study for which Sanofi Pasteur was not the sponsor. A 38-year-old female patient received an intramuscular right deltoid injection of ADACEL (lot number C2456AA) on 03 May 2006. The patient was pregnant at the time of injection, and date of last menstrual period was 30 December 2005. Past …	NotAvailable		NotAvailable	NotAvailable	NotAvailable		NotAvailable	NotAvailable	Y	20060503			Chorionic villi sampling: 31/Mar/2006; Serologies: 15/Feb/2006: Blood Type A+; antibody negative; rubella immune; RPR-NR'HBsAG-NR; HIV - NR; GBS, positive in urine; 31/Mar/2006: First trimester screen negative; Fetal Stress Test: 10/Oct/2006: Reactive NST; Ultrasound: 03/Feb/2006: Singleton IUP; 21/Mar/2006: Nuchal translucency, 1.1; 11/May/2006: Normal fetal anatomy; Genetic screening: 21/Mar/20…	UNK	UNK	COMBIVENT; PULMICORT; Prenatal Vitamin		Past medical history included asthma, obesity (BMI 40), varicose veins, occasional migraines, herniated disc (at age 25, since resolved), gallstones (2006). Obstetric history included two previous pregnancies with one live birth and one spontaneous abortion; history of superficial thrombophlebitis in previous pregnancy. No ETOH, tobacco, or drug use.		200804102	1						N	Y
2009VAERSDATA.csv	336665	20090107	NH	32	32		F	20090105	Initial report was received 27 December 2008 from an investigator as part of a study for which sanofi pasteur is not a sponsor. A 32 year old female patient with no history of tobacco or drug use. BMI- 23.7, 2 ETOH drinks per week prior to pregnancy, no ETOH after conception received an intramuscular initial dose of ADACEL (lot number C2456A) in the left deltoid. The patient had the following dia…	NotAvailable		NotAvailable	Y	NotAvailable		NotAvailable	NotAvailable	NotAvailable	20060502	20061122	204	03 November 2005, 02 May 2006: B+, antibody negative, HBsAg - Negative, HIV-negative, Rubella Immune, Syphilis IgG-negative, Gc/Chlamydia-negative. 03 April 2006, 08 may 2006: normal-ultrasound, single IUP. 08 May 2006: normal genetic screening, first trimester screen was negative. 13 June 2006, 28 June 2008: normal ultrasound, normal anatomy. 30 May 2006: alpha feto protein: Normal.	OTH	OTH	Prenatal Vitamins		No history of tobacco or drug use. BMI- 23.7, 2 ETOH drinks per week prior to pregnancy, no ETOH after conception.		200804103	1						N	Y
2009VAERSDATA.csv	336666	20090107	NH	31	31		F	20090106	Initial report received on 27 December 2008 from a physician. A 31-year-old pregnant female experienced oligohydramnios approximately 193 days after she received a first left deltoid intramuscular injection of ADACEL (lot number C2457AA) on 04 May 2006. At that time, the patient had medical history of moderate mitral regurgitation on echocardiogram in 2002, history of pregnancy induced hypertensi…	NotAvailable		NotAvailable	Y	NotAvailable		NotAvailable	NotAvailable	Y	20060504	20061113	193	The patient had a normal alpha feto protein test on 07 June 2006 and normal serology testing on 03 May 2006 with B+; antibody-neg, HIV-NR; Rub Immune; Syph IgG-NR; Gc/Chlam neg-neg; HBsAG-NR. Ultrasounds on 03 May 2006 revealed a single intrauterine pregnancy; on 23 June 2006, an ultrasound revealed normal anatomy; on 02 October 2006, an ultrasound revealed abnormal amniotic fluid index at 6.4; n…	UNK	UNK	ALBUTEROL; prenatal vitamins		Regarding the current pregnancy, the date of the patient's last menstrual period was on 15 February 2006. Obstetrical history included one previous pregnancy that resulted in on live birth with no congenital anomalies. The patient's BMI is 26.6 and she has medical history of moderate mitral regurgitation on echogram in 2002, history of pregnancy induced hypertension, chronic hypertension that is …		200804105	1						N	Y
2009VAERSDATA.csv	336667	20090107	NH	28	28		F	20090105	Initial report was received 27 December 2008 from an investigator as part of a study for which sanofi pasteur is not a sponsor. A 28-year-old pregnant female with a history of body mass index (BMI) 24, Asthma, Anemia, and Mitral valve prolapse was found to have oligohydramnios 234 days after she had received a first dose of intramuscular left deltoid injection of ADACEL, lot number C455AA on 01 M…	NotAvailable		NotAvailable	Y	NotAvailable		NotAvailable	NotAvailable	NotAvailable	20060501	20061221	234	Alpha Feto Protein: 31/May/2006 - normal; Serology: 16/May/2006 - A+; antibody - negative; Rub - immune; Gr/Chlam - neg/neg; Syph IgG - neg; HIV - non-reactive. Ultrasounds performed: 31/May/2006 - normal singleton intrauterine pregnancy (IUP), 20/Jul/2006 - normal anatomy, and 21/Nov/2006 and 08/Dec/2006 - normal growth. Ultrasound performed: 15/Dec/2006 showed normal amniotic fluid index (AFI).…	UNK	UNK	AUGMENTIN; ALBUTEROL; FLOVENT; Prenatal Vitamins		The patient had a history of body mass index (BMI) - 24, asthma, anemia, and mitral valve prolapse - grade I by echocardiogram. No history of tobacco, alcohol (ETOH) or drugs.		200804106	1						N	Y
2009VAERSDATA.csv	336668	20090107	NH	38	38		F	20090105	Initial report received on 27 December 2008, from a physician, as part of a study for which is not a sponsor. A 38-year-old pregnant female experienced "A2" gestational diabetes after receiving on 04 May 2006 a first intramuscular, left deltoid injection of ADACEL. The patient began her current pregnancy as a twin pregnancy, and complications of pregnancy at the time of vaccination, revealed twin…	NotAvailable		NotAvailable	Y	NotAvailable		NotAvailable	NotAvailable	Y	20060504			The patient had serology testing on 23 May 2005 and 05 September 2005 that were normal with O+, Rubella Imm, HIV Neg, RPR-NR, HGsAG-NR, and Gc/chlam-Neg/neg. A fetal stress test on 11 September 2006, started bi-weekly, non-stress testing at 34 weeks for A2 gestational diabetes. Eleven more fetal stress tests were performed from 11 September 2006 to 19 October 2006, that were normal. An ultrasound…	UNK	UNK	VICODIN; PEPCID; Prenatal Vitamins		The patient has history of severe chronic low back pain, gastroesophageal reflux disease, Body Mass Index of 29, exercise induced asthma, history of malignant melanoma, right shoulder (1993) that was removed by wide local excision, hiatal hernia causing gastroesophageal reflux disease, cholecystectomy (1999), motor vehicle accident, resulting in compression fracture L2 vertebrae, and spondylolist…		200804110	1						N	Y
2009VAERSDATA.csv	336669	20090107	NH	29	29		F	20090105	Initial report was received 27 December 2008 from an investigator as part of a study for which sanofi pasteur is not a sponsor. A 28-year-old pregnant female patient with a history of thalassemia minor trait experienced pre-term labor at 29 weeks gestation after she had received a first dose intramuscular injection of ADACEL, lot number C2456AA on 03 May 2006. The patient had two previous pregnan…	NotAvailable		NotAvailable	Y	NotAvailable		NotAvailable	NotAvailable	Y	20060503			03/Jan/2006: Genetic screening - CF gene mutation negative. Serology - AB (+), antibody - negative; Rub - immune; HBsAg - nonreactive; HIV - nonreactive; Syph IgG - negative; Gc/Chlam - negative/negative. 02/Mar/2006: Genetic Screening - quad screen negative. Ultrasound (abnormal) revealed bilateral choroid plexus cyst and echogenic focus.	UNK	UNK	Prenatal Vitamins		The patient had a history of body mass index (BMI) - 19.7, and thalassemia minor trait. No alcohol (ETOH), drugs or tobacco.		200804111	1						N	Y
2009VAERSDATA.csv	336670	20090107	NH	30	30		F	20090105	Initial report was received 27 December 2008 from an investigator as part of a study for which Sanofi Pasteur is not a sponsor. A 30 year old female patient with a history of chronic hypertension (controlled with LABETALOL), asthma, occasional UTI's, depression, anxiety in college and no drugs, tobacco or alcohol use. The patient received an initial intramuscular left deltoid injection of ADACEL …	NotAvailable		NotAvailable	Y	NotAvailable		NotAvailable	NotAvailable	NotAvailable	20060508	20060802	86	16 March 2006, all normal serology testing showed, Parvovirus IgG, 5.7, Parvovirus IgM, negative, A+, Rubella IM, NBsAg- NR, HIV-NR antibody, negative; 4 August 2006, 08 August 2006, 14 August 2006, 17 August 2006, normal fetal stress test; 12 Jan 2006, 4 July 2006, 20 June 2006 5 July 2006 and 10 August 2006, all normal ultrasounds; 2 August 2006 was abnormal ultrasound, which revealed AFI-8.5; …	OTH	OTH	LABETALOL; prenatal vitamins		The patient had a history of hypertension(controlled with LABETALOL); asthma; occasional UTI's; depression; anxiety in college; no drugs,tobacco, or alcohol		200804114	1						N	Y
2009VAERSDATA.csv	336671	20090107	NH	29	29		F	20090105	Initial report was received on 27 December 2008 from an investigator as part of a study for which Sanofi Pasteur is not the sponsor. A 29 year old female patient with a history of humeral muscular dystrophy "autosomal dominant", hypothyroidism and no alcohol or drug use received ADACEL (lot number C2457AA) intramuscularly in the left deltoid on 05 May 2006. The patient's last menstrual period was…	NotAvailable		NotAvailable	Y	NotAvailable		NotAvailable	NotAvailable	U	20060505	20060110		13/Dec/2005, normal serologies, O+, antibody,neg; HBsAg, neg; Syph IgG, neg; Gc/Chlam, neg, HIV-NR; 4/Jan/2006 and 6/Jun/2006, normal ultrasound; 10/Jan/2006, u/s, moderate sub chorionic hemorrhage; 2/Mar/2006, u/s, 2VC; Patient's BMI was 25.8	OTH	OTH	Prenatal vitamin 1 tap; SYNTHROID 50 mcg daily		Patient had a history of humeral muscular dystrophy "autosomal dominant", hypothyroidism and no alcohol or drug use.		200804115	1						N	Y
2009VAERSDATA.csv	339876	20090218	PA	28	28		F	20090213	Initial report received on 02 June 2008 from a health care professional. A 28-year-old patient, had received a 0.5 mL intramuscular right deltoid injection of ADACEL (Lot number C2888AA), and a 0.1 mL intradermal left forearm injection of TUBERSOL (Lot number C2907BA) on 28 April 2008. The patient had past medical history of asthma (treated with ADVAIR), hypercholesterolemia and "reflux" (treated…	NotAvailable		NotAvailable	Y	NotAvailable		NotAvailable	NotAvailable	U	20080606			Diagnostic tests/labs related to swelling at the ADACEL injection site: "None needed. Swelling lasted 1 day." Prenatal testing: an ultrasound performed in August 2008 was normal; 03 July 2008: Normal serologies; 20 August 2008, 10 September 2008, 30 October 2008, 04 December 2008 and 31 December 2008: normal ultrasound.	PVT	UNK	ADVAIR; ZANTAC; Prenatal Vitamins; TUBERSOL		The patient denied any illnesses at the time of the vaccination on 28 April 2008. She has no known allergies, but does have a history of asthma, hypercholesterolemia, and "reflux". Obstetrical history includes one previous pregnancy that resulted in a spontaneous abortion at five months gestation. The patient had a negative home pregnancy test on 12 May 2008, a negative blood pregnancy test on 13…		200801836	1						N	Y
2009VAERSDATA.csv	342937	20090330	MN	35	35		F	20090324	Initial information was received from a health care professional on 09 October 2008. A 35 year old pregnant female with no reported obstetric history received a right deltoid injection of ADACEL (lot number C2767AA) on 22 September 2008. It was not known whether the patient experienced any adverse events. The patient's date of her last menstrual period was 05 September 2008. The patient's estimat…	NotAvailable		NotAvailable	Y	NotAvailable		NotAvailable	NotAvailable	NotAvailable	20080922	20081014	22	Unknown	OTH	OTH			Unknown; Pregnant; LMP date: 05/SEP/08		200803144	1						N	Y
2009VAERSDATA.csv	345945	20090508	CA	39	39		F	20090506	Initial report received from a health care professional on 15 August 2008. A 39 year old, female patient, with a medical history of no known allergies and gestational diabetes, received a 0.5 ml intramuscular, left deltoid injection of ADACEL, lot number C2936AA, on 31 July 2008. The patient was pregnant at the time of vaccination. Her last menstrual period was 05 July 2008 and her estimated date…	NotAvailable		NotAvailable	Y	NotAvailable		NotAvailable	NotAvailable	U	20080731	20090123	176	Pregnancy test: 14 August 2008 - positive	UNK	UNK			No known allergies. Gestational diabetes.		200802630	1						N	Y
2009VAERSDATA.csv	351847	20090714	NC	20	20		F	20090506	Initial report received on 24 June 2008 from a health care professional. A 20-year-old female patient whose past medical history includes the current pregnancy, had received a 0.5 mL intramuscular deltoid injection of ADACEL (Lot # not provided) on 15 April 2008. The patient had no prior obstetrical history. The date of the patient's last menstrual period was on 17 March 2008, and her expected da…	NotAvailable		NotAvailable	NotAvailable	NotAvailable		NotAvailable	NotAvailable	U	20080415			On 09 June 2008 serology testing was completed that was normal. On 22 July 2008 an ultrasound was completed that was normal.	UNK	UNK	Prenatal vitamins		The patient has a history of pollen allergy. Obstetrical history includes no previous pregnancies.		200802079	1						N	Y
2009VAERSDATA.csv	351966	20090714	ID	37	37		F	20090331	A 37-year-old female patient who was known to be pregnant at the time, had received a 0.5 mL intramuscular left deltoid injection of ADACEL (Lot# C2994BA) on 21 August 2008. The patient is a refugee and was receiving the ADACEL as mandatory vaccination. The patient had no past medical history; however, it was "unknown" what the patient's past obstetrical history involves. It was also "unknown" if…	NotAvailable		NotAvailable	Y	NotAvailable		NotAvailable	NotAvailable	Y	20080821	20080929	39	Not reported. Follow-up information received on 13 November 2008 indicated the following: An ultrasound performed on 04 September 2008 was normal. Vaginal/cervical specimen pathology (collection date 15 September 2008) was negative for intraepithelial lesion or malignancy; fungal organism morphologically consistent with Candida spp; C. trachomatis and M. gonorrhoeae were not detected. On 29 Septe…	PUB	PVT	prenatal vitamins; PPD SKIN TEST		Refugee whose past obstetrical history is "unknown." The patient has no past medical history, but it was "unknown" if the patient was taking any medications at the time of the vaccination on 21 August 2008. The patient's expected date of delivery for the current pregnancy is 04 January 2009. Follow-up information received on 13 November 2008 indicated that the patient had no received any other va…		200803007	1						N	Y
2009VAERSDATA.csv	351969	20090714	GA	37	37		F	20090220	Initial report received from a health care professional on 29 October 2008. A 37-year-old pregnant female patient had received a left deltoid intramuscular booster injection of ADACEL at the health department on 11 August 2008. Date of patient's last menstrual period was 28 June 2008 and estimated date of confinement is 04 April 2009. The patient reported that his is a twin pregnancy. The patient…	NotAvailable		NotAvailable	NotAvailable	NotAvailable		NotAvailable	NotAvailable	Y	20080811			Patient reported having "tests" (not specified). From information received on 09/Feb/2009, the patient had the following test results: 17/Sep/2008: Serologies (negative); 03/Nov/2008: alpha feto protein, genetic screening AFP / level II US (all normal); Multiple serial ultrasounds (normal); Amniocentesis (declined); Chorionic villi sampling (N/A)	PUB	UNK	CELEXA; Prenatal vitamins; ZOFRAN; PHENERGAN		History includes an allergy to penicillin and one previous pregnancy that resulted in a full term delivery with normal outcome. The patient was not taking any concomitant medications. The patient had additional medical history which included IBS?, and diag. lap cholecystectomy.		200803369	1						N	Y
2009VAERSDATA.csv	357015	20090911	WA	29	29		F	20090908	This spontaneous case was received from a consumer on 03 September 2009. A 29-year-old female patient, with no reported medical history and no previous pregnancies, received an injection of ADACEL (lot not reported) on 13 August 2009. She was four weeks pregnant at the time of vaccination; date of last menstrual period was not reported. On 31 August 2009, 18 days post-vaccination, the patient had…	NotAvailable		NotAvailable	Y	NotAvailable		NotAvailable	NotAvailable	U	20090813	20090831	18		UNK	UNK	Prenatal vitamins		No medical history, allergies, or medical conditions; no previous pregnancies.		200903798	1						N	Y
2009VAERSDATA.csv	357029	20090911	VA	25	25		F	20090730	On 7-28-09 Patient received TDAP vaccine. The patient circled no for pregnancy on the screening form. On 7-30-09 the patient reported and stated she had a positive pregnancy test done that morning. The patient stated that she was concerned about the TDAP vaccine because she had 2 previous miscarriages and a son with Cerebral Palsy.	NotAvailable		NotAvailable	NotAvailable	NotAvailable		NotAvailable	NotAvailable	Y	20090728			7/30/09 HCS=Positive	MIL	MIL						1						N	Y
2009VAERSDATA.csv	365297	20091105	TX	20	20		F	20091027	No adverse event or symptoms or side effects. 20 yr pregnat pt (20 wks) was given a Tdap instead of the flu vaccine - med error. Dr notified pt. Next pt returned to clinic for flu vaccine, R deltoid examined - no reaction noted, none reported by pt.	NotAvailable		NotAvailable	NotAvailable	NotAvailable		NotAvailable	NotAvailable	NotAvailable	20091026				PVT	PVT	pre-natal vits	none	Allergy to sulfa drugs; 20 wk pregnant			1						N	Y
2010VAERSDATA.csv	376304	20100108	AZ	30	30		F	20100108	This prospective pregnancy case was reported by a healthcare professional and described the occurrence of vaccine exposure during pregnancy in a 30-year-old female subject who was vaccinated with BOOSTRIX (GlaxoSmithKline) during pregnancy. Concurrent medications included Prenatal vitamins. On 12 October 2009 the subject received unspecified dose of BOOSTRIX (unknown), and experienced vaccine exp…	NotAvailable		NotAvailable	NotAvailable	NotAvailable		NotAvailable	NotAvailable	U	20091012	20091012	0	Unk	PVT	OTH	Prenatal vitamins; Alprazolam; Ortho Tri-Cyclen	unknown	It was unknown if the subject received other vaccines on the same day.		A0814085A	1						N	Y
2010VAERSDATA.csv	381304	20100225	SC	27	27		F	20100223	Initial report received 08 July 2009 from a health care professional. A 27-year-old pregnant female patient with a history of a latex allergy, had received a 0.5mL injection of ADACEL (lot number, route and site not reported) on 07 July 2009. Her date of last menstrual period was not reported; however, her expected date of confinement was estimated to be 30 January 2010. She had two previous full…	NotAvailable		NotAvailable	Y	NotAvailable		NotAvailable	NotAvailable	Y	20090707	20090822	46	Prenatal test results were normal.	PUB	UNK			The patient has a history of a latex allergy. She had not been taking any concomitant medications at the time of vaccination. From information received 19 February 2010, the patient had no concurrent illness at the time of vaccination, no maternal drug exposures, and she had not received any other vaccines within four weeks of receiving ADACEL. The patient's past obstetric history included two pr…		200903014	1						N	Y
2010VAERSDATA.csv	381765	20100303	TX	37	37		F	20100303	no adverse event except pt. is pregnant	NotAvailable		NotAvailable	NotAvailable	NotAvailable		NotAvailable	NotAvailable	Y	20100301	20100301	0	no follow up tests done	PUB	PUB	Tandem OB 106-1mg Reglan 10 mg Colace 100 mg	no, but pt. is pregnant	Pregnancy			1						N	Y
2010VAERSDATA.csv	384694	20100408	IL	33	33		F	20100407	Initial report was received 09 June 2009 from a health care professional. A 33-year-old pregnant female patient with a history of asthma and no prior pregnancies, had received a 0.5 mL intramuscular injection of ADACEL, lot number C3029AA on 03 June 2009. She had also been taking SINGULAIR 10mg and an unspecified inhaler concomitantly for her pre-existing condition of asthma. The patient's last m…	NotAvailable		NotAvailable	Y	NotAvailable		NotAvailable	NotAvailable	NotAvailable	20090603			08/Jun/2009: Urine pregnancy test - positive; blood serum - positive.	UNK	UNK	SINGULAIR; Inhaler		The patient had a history of asthma and had been taking Singulair and using an unspecified inhaler at the time of vaccination. The patient had no prior pregnancies.		200902480	1						N	Y
2010VAERSDATA.csv	387284	20100512	OH	24	24		F	20100510	Initial case was received on 29 March 2010 from a healthcare professional. A 24 year old female received an intramuscular injection of ADACEL (Sanofi Pasteur Inc. lot number UF499BA, Sanofi Pasteur Ltd. Lot number C3107) on 04 March 2010. At the time of the vaccination the patient was pregnant. Her last menstrual period (IMP) and estimated date of confinement (EDC) were unknown. She had no previo…	NotAvailable		NotAvailable	Y	NotAvailable		NotAvailable	NotAvailable	Y	20100304	20100420	47		PVT	PUB			No known allergies. No medical history.		201001842	1						N	Y
2010VAERSDATA.csv	388498	20100520	MT	27	27		M	20100520	Patient called the Immunization Clinic from her work and approximately 12:45 on 4/27/2010 and stated that around 11:00 that morning she began to feel "itchy" all over. Pt. states she looked down at her lower arms and noted hives on her left arm. Pt stated she continued to feel itchy and took Benadryl 25 mg by mouth at approximately 11:05 and noted the hives had spread to the right lower arm. Pati…	NotAvailable		NotAvailable	NotAvailable	NotAvailable		NotAvailable	NotAvailable	Y	20100427	20100427	0		MIL	MIL		pt was asked the following questions before vaccination: 1. are you allergic to any types of drugs, environment, foods, or latex? answer: yes--sulfa, phenergan 2. are you ill or have you been ill with a fever of >100.4 in the last 7 days? answer: no 3. are you on a prescription or non-prescription medications on a daily, weekly, or monthly basis? answer: no 4. have you been given any blood or blo…	Allergy to Sulfa and Phenergan	Hives~Influenza (Seasonal) (no brand name)~UN~0.00~Patient		1						N	Y
2010VAERSDATA.csv	391577	20100628	WA	27	27		F	20100623	Initial report received from a health care professional on 15/Jun/2010. A 27-year-old female patient, with a medical history of 6 weeks pregnant and on levothyroxine, metformin and prenatal vitamins, received a left deltoid intramuscular (IM) injection of 0.5 milliliters of ADACEL, lot number C3357AA, and experienced no adverse reaction. The patient was a Para 0/Gravida 1 with her last menstrual …	NotAvailable		NotAvailable	Y	NotAvailable		NotAvailable	NotAvailable	U	20100607			Not reported	PVT	PVT	levothyroxine; metformin; prenatal vitamins		The patient's medical history was reported as being 6 weeks pregnant with her last normal menstrual period on 28/May/2010. The patient was on levothyroxine, metformin and prenatal vitamins. The patient had no illness at the time of vaccination. It was unknown if the patient had any adverse event following prior vaccination.		201003425	1						N	Y
2010VAERSDATA.csv	394916	20100811	NY	11	11		M	20100811	Pt experienced full-blown Tourettes event which is continuing at the time of this report. he had not had a serious event since he had his DTaP booster in 3/03. in retrospect his mother reports that the very first event was following his 18mo booster.	NotAvailable		NotAvailable	Y	NotAvailable		NotAvailable	NotAvailable	NotAvailable	20100809	20100810	1		UNK	PVT		no	allergies to milk, eggs, peanuts, gluten. Tourettes and Celiac	same~DTaP (Daptacel)~~4.00~Patient|same~DTaP (Daptacel)~~1.50~Patient		1						N	Y
2010VAERSDATA.csv	401651	20100928	MN	15	15		F	20100920	This case was reported by a healthcare professional and described the occurrence of vaccine exposure during pregnancy in a 15-year-old female subject who was vaccinated with BOOSTRIX (GlaxoSmithKline) while pregnant. Concurrent medications included Prenatal vitamins. On 18 November 2008 at 10:15 the subject received a dose of BOOSTRIX at 0.5 ml in the left arm. This was considered to be a case of…	NotAvailable		NotAvailable	NotAvailable	NotAvailable		NotAvailable	NotAvailable	U	20081118	20090307	109	Apgar score, 06Mar2009, 8/9	PUB	OTH	Prenatal vitamins	sickle cell trait	The subject has no relevant medical history and no history of adverse events following previous vaccinations.		A0758632A	1						N	Y
2010VAERSDATA.csv	402427	20101008		39			U	20101006	Initial case was retrieved from the scientific literature on 28 September 2010. The safety of immunizing with TDAP less than 2 years following previous tetanus vaccination: Experience during a mass vaccination campaign of healthcare personnel during a respiratory illness outbreak. "Serious adverse events: Three SAEs were identified among HCP, all of whom reported Td/IT > or = 2 years prior to cur…	NotAvailable		NotAvailable	Y	NotAvailable		NotAvailable	NotAvailable	Y				The patient had a kidney biopsy 4 weeks after vaccination.	UNK	UNK			The patient had a cadaveric renal transplant 7 years before vaccination.		201005551	1						N	Y
2010VAERSDATA.csv	402428	20101008		37			U	20101006	Initial case was retrieved from the scientific literature on 28 September 2010. The safety of immunizing with TDAP: less than 2 years following previous tetanus vaccination: Experience during a mass vaccination campaign of healthcare personnel during a respiratory illness outbreak. "Serious adverse events: Three SAEs were identified among HCP, all of whom reported Td/IT > or = 2 years prior to cu…	NotAvailable		NotAvailable	Y	NotAvailable		NotAvailable	NotAvailable	Y				The patient had electrophysiologic studies that were consistent with demyelination.	UNK	UNK			The patient had no previous history of adverse events following vaccination.		201005552	1						N	Y
2011VAERSDATA.csv	415220	20110121	NJ	25	25		F	20110121	25 y/o female received TDAP -> postpartum 7 days. Developed rash on (R) arm -> spread to entire body over next 24-48 hours. No resp distress or other systemic rxn - rash appears dry - like rxn.	NotAvailable		NotAvailable	NotAvailable	NotAvailable		NotAvailable	NotAvailable	U	20110119	20110120	1	None	PVT	PUB	None	none	None			1						N	Y
2011VAERSDATA.csv	415362	20110125	CA	41			F	20110120	Initial report received by another manufacturer on 12 January 2011 who had received the original report from the patient via the center. This case is not medically confirmed. A 41 year-old female patient had received a dose of DTAP (trade name, manufacturer name, and lot number not reported) on 27 December 2010. The same day at an unspecified amount of time later, the patient's tongue swelled up …	NotAvailable		NotAvailable	Y	NotAvailable		NotAvailable	NotAvailable	N	20101227	20101227	0	None	UNK	UNK			The patient was not pregnant at time of vaccination. The patient was not using any concomitant medications, nor did she have any pertinent medical history other than drug reactions/allergies to CIPRO and Z-PAK.		201100175	1						N	Y
2011VAERSDATA.csv	421483	20110420	FL	32	32		F	20110420	This prospective pregnancy case was reported by a healthcare professional and described the occurrence of vaccine exposure during pregnancy in a 32-year-old female subject who was vaccinated with BOOSTRIX (GlaxoSmithKline) during pregnancy. Concurrent medical conditions included gestational diabetes and gestational hypertension. Concurrent medications included Prenatal vitamins. On 27 September 2…	NotAvailable		NotAvailable	NotAvailable	NotAvailable		NotAvailable	NotAvailable	U	20100927	20100927	0	It was noted that no defects were evident from prenatal tests.	PVT	PVT	Prenatal vitamins	gestational diabetes; gestational hypertension	No adverse events were reported following receipt of prior immunizations. The subject has no history of tobacco or alcohol use. The subject has a history of 3 normal, full term births. She additionally has a history of two pre-term pregnancies, one reported to be a spontaneous abortion and the other due to pregnancy-induced hypertension.		A0884584A	1						N	Y
2011VAERSDATA.csv	422602	20110510	NY	25	25		F	20110510	This prospective pregnancy case was reported by a physician and described the occurrence of vaccine exposure during pregnancy in a 25-year-old female subject who was vaccinated with BOOSTRIX (GlaxoSmithKline). Concurrent medications included Prenatal vitamins. On 6 April 2011 at 12:04 (19 weeks gestation) the subject received a dose of BOOSTRIX at 0.5 ml in the left arm as part of a pre-employmen…	NotAvailable		NotAvailable	NotAvailable	NotAvailable		NotAvailable	NotAvailable	U	20110406	20110406	0	UNK	PUB	PVT	Prenatal vitamins	unknown	The subject has no relevant medical history.		A0922729A	1						N	Y
2011VAERSDATA.csv	424295	20110531	MD	33			F	20110526	Initial report received from a health care professional on 24 May 2011. A 33-year-old female patient with a medical history of shingles received a left deltoid intramuscular injection of ADACEL, sanofi pasteur Inc. lot number U3958AA and sanofi pasteur Ltd. lot number C3983, on 09 May 2011. The patient had a medical history of shingles. She had no illness at the time of vaccination. Her concomita…	NotAvailable		NotAvailable	Y	NotAvailable		NotAvailable	NotAvailable	U	20110509	20110510	1	Not reported	UNK	UNK			The patient had a medical history of shingles. She had no illness at the time of vaccination. Her concomitant medications were unknown. The patient's last TD was in 1999.		201103013	1						N	Y
2011VAERSDATA.csv	427235	20110711	RI	22	22		F	20110318	Initial report received from a physician on 17 November 2010. A 22-year-old pregnancy female patient, who was 5 weeks gestation, had received a first intramuscular booster dose of ADACEL (lot number U3110BA, sanofi pasteur lot number C3349) on 12 November 2010. The date of the patient's last menstrual period was unknown. The expected date of delivery was unknown. The patient has not experienced a…	NotAvailable		NotAvailable	NotAvailable	NotAvailable		NotAvailable	NotAvailable	N	20101112			Not reported prior, but from new information received on 01 March 2011 the patient had obstetrical ultrasound on 25 January 2011 and 10 February 2011 were normal. New information received revealed on 22 December 2010 that urine protein was 1+ with no sign of sugar in the urine. Doppler ultrasound revealed positive fetal heart rate. 11 January 2011: Urine check showed urine protein ++ with no suga…	PVT	PUB	Amox; Labetalol; Prenatal vitamins		From medical records received on 01 March 2011. Date of last menstrual period was on 09 October 2010 with expected date of delivery 16 July 2011. Obstetrical history includes: Gravida 4 Para 1 Abortion 2. Patient experienced spontaneous abortion at 7 weeks gestation in 2005, and at 9 weeks gestation in 2007. In March 2009, patient experienced preterm delivery secondary to pre-eclampsia and delive…		201006500	1						N	Y
2011VAERSDATA.csv	427256	20110711	TX	29	29		F	20110125	Case of pregnancy follow-up received from a healthcare professional on 29 September 2010 under the reference numbers 10-0624 and P10-0065. A 29-year-old female patient, with no reported illness at time of vaccination, had received her dose of ADACEL, batch number C3476AA, on 20 September 2010. On an unspecified date post-vaccination, the patient experienced redness of skin at the injection site. …	NotAvailable		NotAvailable	NotAvailable	NotAvailable		NotAvailable	NotAvailable	U	20100920			not reported	UNK	UNK			no illness at time of vaccination reported		201005593	1						N	Y
2011VAERSDATA.csv	427353	20110711	WI	49	49		F	20100810	Initial case was received on 17 June 2010 from a healthcare professional. A 49 year old female patient received a left deltoid intramuscular injection of ADACEL (lot number C3352AA) in the a.m. on 10 June 2010. In the p.m. on 10 June 2010 the patient experienced a headache, chills, photophobia, stiff neck and myalgia. She was evaluated and treated in the emergency department (ED). No ED report wa…	NotAvailable		NotAvailable	Y	NotAvailable		NotAvailable	NotAvailable	Y	20100610	20100610	0	Unspecified date: CBC, comprehensive metabolic panel-results not provided.	PVT	PVT	Glucosamine; Calcium; Multivitamin; OPC3		The patient had no illness at the time of the vaccination. Her medical history included a herniated disk, sinus arrhythmia with palpitations and allergies to "MS04", Sulfa drugs and VICODIN.		201003457	1						N	Y
2011VAERSDATA.csv	428172	20110727	CA	27	27		F	20110725	Initial report was received 30 September 2010 from a health care professional. An adult pregnant female patient (age and date of birth to be confirmed), had received a first dose intramuscular injection of ADACEL, lot number C3476AA on 09 September 2010. The patient's last menstrual period occurred on 06 August 2010 and her expected date of delivery was 13 May 2010. It was unclear at the time of …	NotAvailable		NotAvailable	Y	NotAvailable		NotAvailable	NotAvailable	U	20100909	20101028	49		OTH	PUB			No risk factors. From new information received on 15 July 2011, the patient had diagnosis of irregular menses and dysmenorrhea at time of vaccination on 09 September 2010. Pregnancy test was negative the same day.		201005604	1						N	Y
2011VAERSDATA.csv	428415	20110729	CA	20			F	20110729	None stated.	NotAvailable		NotAvailable	NotAvailable	NotAvailable		NotAvailable	NotAvailable	U				Pt pregnant, at 36 weeks	PUB	PUB		pregnancy at 36 weeks	R/O eclampsia			1						N	Y
2011VAERSDATA.csv	431394	20110825	WA	23			F	20110824	None noted while in clinic.	NotAvailable		NotAvailable	NotAvailable	NotAvailable		NotAvailable	NotAvailable	U					PVT	UNK		pregnancy				1						N	Y
2011VAERSDATA.csv	431405	20110825	WA	24			F	20110824	None noted while in clinic.	NotAvailable		NotAvailable	NotAvailable	NotAvailable		NotAvailable	NotAvailable	U					PVT	UNK		pregnancy				1						N	Y
2011VAERSDATA.csv	431929	20110829	MI	28	28		F	20110829	This prospective pregnancy case was reported by a healthcare professional and described the occurrence of vaccine exposure during pregnancy in a 28-year-old female subject who was vaccinated with BOOSTRIX (GlaxoSmithKline) for prophylaxis during pregnancy. Concurrent medical conditions included cat bite. On 19 November 2010 at 11:50 the subject received 5th dose of BOOSTRIX (.5 ml, unknown). Her …	NotAvailable		NotAvailable	NotAvailable	NotAvailable		NotAvailable	NotAvailable	U	20101119	20110603	196	UNK	PUB	PUB		cat bite	No concomitant medications or relevant medical history. No adverse events were reported with previous vaccinations.		A0894673A	1						N	Y
2011VAERSDATA.csv	432898	20110902	CA	17	17		F	20110902	Pt. received Tdap on 9/1/11 - she was also verified to be pregnant on same day. Her estimated due date is 4/2/12. No adverse - we just wanted to report that vaccine was given.	NotAvailable		NotAvailable	NotAvailable	NotAvailable		NotAvailable	NotAvailable	Y	20110901				PUB	PUB		pregnancy				1						N	Y
2011VAERSDATA.csv	433155	20110906	NY	25	25		F	20110901	Initial report was received 29 November 2010 from a health care professional. A 24-year-old pregnant woman received an intramuscular injection of ADACEL, lot number C3490AA (site not reported) on 11 October 2010. The patient was reported to have been one week gestation at the time of vaccination. Her date of last menstrual period was reported as unknown and her estimated date of delivery was not …	NotAvailable		NotAvailable	Y	NotAvailable		NotAvailable	NotAvailable	U	20101011	20110401	172		UNK	UNK			The patient had been one week pregnant at the time of vaccination.		201006766	1						N	Y
2011VAERSDATA.csv	438335	20111012	NY	41	41		F	20110919	This prospective pregnancy case was reported by a consumer and described the occurrence of sore arm in a 41-year-old female subject who was vaccinated with BOOSTRIX (GlaxoSmithKline) while pregnant. A physician or other health care professional has not verified this report. There were no concurrent medications. On 27 April 2011 the subject received unspecified dose of BOOSTRIX in the left arm. Th…	NotAvailable		NotAvailable	NotAvailable	NotAvailable		NotAvailable	NotAvailable	U	20110427	20110427	0	UNK	OTH	OTH	No concurrent medication	unknown	The subject has no relevant medical history and no history of adverse events following previous vaccinations.		A0930483A	1						N	Y
2011VAERSDATA.csv	438373	20111012	UT	37	37		F	20110919	This prospective pregnancy case was reported by a consumer and described the occurrence of influenza symptoms in a female subject aged between 30 and 39 years old who was vaccinated with Flu vaccine in 2004 (not pregnant at the time) and BOOSTRIX (GlaxoSmithKline) while pregnant in 2011. A physician or other health care professional has not verified this report. Concurrent medical conditions incl…	NotAvailable		NotAvailable	NotAvailable	NotAvailable		NotAvailable	NotAvailable	U	20110504			UNK	PVT	PVT	Thyroxine sodium	hypothyroidism			A0933929A	1						N	Y
2011VAERSDATA.csv	438865	20111018	FL	28	28		F	20111018	Experienced spontaneous miscarriage at approximately 9 weeks pregnant.	NotAvailable		NotAvailable	Y	NotAvailable		NotAvailable	NotAvailable	N	20110805	20110927	53		PUB	OTH	Prenatal MVI	no	No			1						N	Y
2011VAERSDATA.csv	445427	20111214	CA	32	32		F	20111207	Pt. received Tdap vaccine 12/5/11 at 1031am. At 1900, pt reported feeling "hot" oral temp 100.4. Pt was assessed in triage. No tx. Sent home with instructions. Afebrile since 1200am 12/6/11.	NotAvailable		NotAvailable	Y	NotAvailable		NotAvailable	NotAvailable	Y	20111205	20111205	0		PVT	PVT		pregnancy	PCN			1						N	Y
2012VAERSDATA.csv	448124	20120126		21	21		F	20120125	This prospective pregnancy case was reported by a pharmacist and described the occurrence of amniotic fluid leakage in a 21-year-old female subject who was vaccinated with BOOSTRIX (GlaxoSmithKline) while pregnant. On 21 January 2012 the pregnant subject received a dose of BOOSTRIX at 0.5 ml. The subject experienced vaccine exposure during pregnancy. It was reported that the subject had not used …	NotAvailable		NotAvailable	NotAvailable	Y	5	NotAvailable	NotAvailable	U	20120121	20120123	2	No evidence of defects on prenatal ultrasound tests (dates not provided).	OTH	OTH		unknown			A0962791A	1						Y	Y
2012VAERSDATA.csv	451149	20120306	AZ	27	27		F	20120229	Initial report received on 13 July 2011 from a health professional. A female patient, whose medical history, obstetrical history, and concomitant medications were not reported, received an intramuscular injection of ADACEL (lot number C3828AA) on an unspecified date. The patient was pregnant. She had no risk factors. The date of her last menstrual period was unknown. The estimated date of deliver…	NotAvailable		NotAvailable	NotAvailable	Y	2	NotAvailable	NotAvailable	U	20110329			31 March 2011: MS triple screen: neural tube defect: negative, down syndrome: negative and trisomy-18: negative.	PUB	OTH			Medical history, obstetric history, and concomitant medications were not reported. Follow-up information received on 24 February 2012 reported the patient had no illness at the time of vaccination. The patient had a history of iron deficiency anemia and an allergy of swelling of the hands and right foot with acetaminophen and ibuprofen.		201104617	1						Y	Y
2012VAERSDATA.csv	451412	20120309	WA	28	28		F	20120308	Initial report received from a healthcare professional on 08 September 2011. A 28-year-old pregnant female patient had received a dose of ADACEL (lot number C39385AA) on 26 August 2011. The exact date of the last menstrual period was reported as an unknown day in July 2011 with estimated date of delivery on an unknown date in April 2011. The patient had no known risk factors, and does not use alc…	NotAvailable		NotAvailable	Y	NotAvailable		NotAvailable	NotAvailable	U	20110826	20110908	13		PVT	PVT	prenatal vitamins		The patient has no known risk factors and she denied alcohol and tobacco use, and denied any recreational drug use. Follow-up information was received on 05 March 2012 and reported the patient had no illness at the time of vaccination and no adverse events to prior vaccinations. The patient had no family history of congenital abnormalities.		201108477	1						N	Y
2012VAERSDATA.csv	451887	20120315	WA	24	24		F	20120315	This prospective pregnancy case was reported by a healthcare professional and described the occurrence of vaccine exposure during pregnancy in a 24-year-old female subject who was vaccinated with BOOSTRIX (GlaxoSmithKline). It was reported that the subject's past medical history included three pre-term pregnancies; however, the pregnancy outcomes were specified as three normal births, two spontan…	NotAvailable		NotAvailable	NotAvailable	NotAvailable		NotAvailable	NotAvailable	U	20111004	20111218	75	Apgar score, 18Dec2011, 09; Apgar score, 18Dec2011, 09; The neonates APGAR scores at 1 and 5 minutes after birth were 09 and 09 respectively.	PUB	PUB	ranitidine hydrochloride	unknown	The subject had a history of tobacco use, but quit during pregnancy. She also had a history of 3 preterm labors (3 births all at 36 weeks).		A0948534A	1						N	Y
2012VAERSDATA.csv	453069	20120405		28	28		F	20120405	This prospective pregnancy case was reported by a healthcare professional and described the occurrence of vaccine exposure during pregnancy in a female subject of unspecified age who was vaccinated with BOOSTRIX (GlaxoSmithKline). The subject's medical history included sub total thyroidectomy. The subject past medical history included two normal births, one spontaneous abortion and one elective a…	NotAvailable		NotAvailable	NotAvailable	NotAvailable		NotAvailable	NotAvailable	U	20110929	20111001	2	UNK	OTH	OTH		unknown	Sub total thyroidectomy		A0947619A	1						N	Y
2012VAERSDATA.csv	454250	20120424	UT	20	20		F	20120420	Initial report was received from a health care professional on 22 December 2011. A 20-year-old pregnant female patient had received an intramuscular (IM) injection of ADACEL (sanofi pasteur Ltd. lot number C3984AA) on 22 December 2011. The date of the patient Last Menstrual Period was not reported. Estimated Date of Delivery was reported as 19 August 2012. The patient did not experience an advers…	NotAvailable		NotAvailable	NotAvailable	Y		NotAvailable	NotAvailable	U	20111222	20120408	108	Not reported	PUB	PUB	Prenatal vitamins		Current pregnancy history was reported as none. Follow-up information was received on 16 April 2012 and reported the patient's health status was good and had no family history of congenital abnormalities. The patient had no previous pregnancies and received no treatment for infertility. The patient had no adverse events following prior vaccinations.		201112525	1						Y	Y
2012VAERSDATA.csv	459405	20120716	MI	28	28		F	20120716	Pt was pregnant 11.5 weeks and received a Tdap vaccine instead of a f/u injection. The Tdap is recommended for 20 week and over.	NotAvailable		NotAvailable	NotAvailable	NotAvailable		NotAvailable	NotAvailable	U	20120524				PVT	PVT		none	None			1						N	Y
2012VAERSDATA.csv	459539	20120718		27			F	20120718	This retrospective pregnancy case was reported in a literature article and described the occurrence of a stillbirth in a 27-year-old female subject who was vaccinated with DTPa (with small D & P), manufacturer unspecified. On an unspecified date, the subject received unspecified dose of DTPa (with small D & P) (unknown route and injection site). Her last menstrual period was on an unspecified dat…	NotAvailable		NotAvailable	NotAvailable	Y		NotAvailable	NotAvailable	U				UNK	OTH	OTH		unknown			B0814411A	1						Y	Y
2012VAERSDATA.csv	459541	20120718		20			F	20120718	This retrospective pregnancy case was reported in a literature article and described the occurrence of stillbirth in a 20-year-old female subject who was vaccinated with DTPa (with small D + P) (manufacturer unspecified). On an unspecified date, the subject received unspecified dose of DTPa (with small D + P) (unknown route and injection site). Her last menstrual period was on an unspecified date…	NotAvailable		NotAvailable	NotAvailable	Y		NotAvailable	NotAvailable	U				UNK	OTH	OTH		unknown			B0814407A	1						Y	Y
2012VAERSDATA.csv	459547	20120718		40			F	20120718	This retrospective pregnancy case was reported in a literature article and described the occurrence of preeclampsia in a 40-year-old female subject who was vaccinated with DTPa (with small D + P), manufacturer unspecified). The subject had multiple previous pregnancies. On an unspecified date, the subject received unspecified dose of DTPa (with small D + P) (unknown route and injection site). Her…	NotAvailable		NotAvailable	NotAvailable	Y		NotAvailable	NotAvailable	U				UNK	OTH	OTH		unknown			B0815232A	1						Y	Y
2012VAERSDATA.csv	460403	20120727	NC	26	26		F	20120727	Progressive upper and lower extremity weakness felt to be Guillain Barre Syndrome. Please note patient is pregnant. Given IVIG, found to have DVTs left lower extremities, now receiving Gamunex (different type of IVIG) with full dose Lovenox. Slight improvement in upper extremity strength but patient extremely weak in lower extremities 3/5 strength at hips.	NotAvailable		NotAvailable	NotAvailable	Y	16	NotAvailable	NotAvailable	U	20120625	20120708	13		UNK	OTH	albuterol Zyrtec	none	Asthma, history of DVT during previous pregnancy.			1						Y	Y
2012VAERSDATA.csv	461740	20120813	FL	31	31		F	20120810	Initial report was received from a health care professional on 22 November 2011. A 31-year-old pregnant female patient had received an intramuscular (IM) injection of ADACEL; sanofi pasteur Inc. lot number U3958BA (sanofi pasteur Ltd. lot number C3903) on 19 September 2011. The patient Medical History and Last Menstrual Period were not reported. Estimated Date of Delivery was reported as 13 May 2…	NotAvailable		NotAvailable	Y	NotAvailable		NotAvailable	NotAvailable	U	20110919			The patient's prenatal labs were normal.	UNK	UNK			Illness at the time of vaccination was not reported. Pregnancy history was reported as none known. Follow-up information was received on 24 February 2012 reported that the patient and the father of the pregnancy, who was 30-years-old, were in good health. The patient had no past obstetric history, no risk factors and no treatment for infertility. Her Date of Last Menstrual Period was 06 August 20…		201111405	1						N	Y
2012VAERSDATA.csv	462052	20120815	VA	34	34		F	20120815	Flu-like symptoms, swelling at shot location, and not sure if related but on July 29th, mucus plug was lost and on August 1st, membrane ruptured at 29 weeks, 4 days pregnant in an otherwise very uneventful pregnancy. At 3 weeks after shot was administered, there is still a lump under the tissue of my arm approximately the size of a grape. Have been on bedrest at the hospital since August 1st. Thi…	NotAvailable		NotAvailable	NotAvailable	NotAvailable		NotAvailable	NotAvailable	NotAvailable	20120724	20120724	0		PVT	OTH		no	28Weeks, 3 days pregnant			1						N	Y
2012VAERSDATA.csv	469967	20121015	WA	37	37		F	20121015	Please see attached. Shoulder pain is ongoing and has not gotten better. # left arm pain s/p tdap vaccine. - tdap given in left deltoid 9/21/12. - Pt reports pain started 1 hour after injection, has continued. - Pain describing as deep aching, particularly at night, but not only at site of injection. She described pain all over from left shoulder distally. Notes that her elbow, wrist and hand joi…	NotAvailable		NotAvailable	Y	NotAvailable		NotAvailable	NotAvailable	N	20120921	20120921	0	Pt being referred to bone & joint specialist	PVT	PVT	See attached; Acetaminophen; Clotrimazole; Docusate sodium; Doxylamine succinate; Hydrocodone; Methylcellulose; Prenatal multi vitamins; Prenatal Vit-Fe fumarate; Pyridoxine HCl	30 weeks pregnant	Allergy to PYRICHLOR PE			1						N	Y
2012VAERSDATA.csv	474708	20121017		22	22		F	20120921	This prospective pregnancy case was reported by a healthcare professional and described the occurrence of vaccine exposure during pregnancy in a 22-year-old female subject who was vaccinated with BOOSTRIX (GlaxoSmithKline) during pregnancy. On 14 September 2011 the subject received unspecified dose of BOOSTRIX (.5 unknown, intramuscular). Her last menstrual period was on 10 February 2011 and esti…	NotAvailable		NotAvailable	NotAvailable	NotAvailable		NotAvailable	NotAvailable	U	20110914	20110914	0	16 April 2011: ultrasound performed, results not provided. 21 April 2011: ultrasound performed, results not provided. 21 July 2011: ultrasound performed, results not provided. 30 June 2011: AFP (alpha-fetoprotein), results not provided.	OTH	OTH		unknown			A0945195A	1						N	Y
2012VAERSDATA.csv	474740	20121017		33	33		F	20120921	This prospective pregnancy case was reported by a consumer (subject) and described the occurrence of injection site pruritus in a 33-year-old female subject who was vaccinated with BOOSTRIX (GlaxoSmithKline) during pregnancy. A physician or other health care professional has not verified this report. On 27 October 2011 at 12:00 the subject received a dose of BOOSTRIX (unknown route, left arm) and…	NotAvailable		NotAvailable	NotAvailable	NotAvailable		NotAvailable	NotAvailable	N	20111027	20111027	0	UNK	PVT	OTH		unknown	The subject was not administered any other vaccines on the same date as the BOOSTRIX. The subject had no concomitant medications, no previous flu shots and no adverse events following previous vaccinations. The subject had received five vaccinations as a child, "normal DTaP, etc".		A0952241A	1						N	Y
2012VAERSDATA.csv	470842	20121023	MT	33	33		F	20121022	Pt. was not aware that she was pregnant at the time. She had 1st and 2nd trimester bleeding with oligohydramios and abruption with delivery at 28 weeks gestation.	NotAvailable		NotAvailable	NotAvailable	Y	18	Y	NotAvailable	Y	20120220	20120818	180	US; Hospitalization	PVT	PVT						1						Y	Y
2012VAERSDATA.csv	476467	20121204	IL	29	29		F	20121201	Patient received Tdap vaccine at 14 6/7 weeks estimated gestational age with a viable pregnancy. Returned at 18 5/7 weeks with a fetal demise diagnosed. Head diameter consistent with 14 week sized fetus.	NotAvailable		NotAvailable	NotAvailable	NotAvailable		NotAvailable	NotAvailable	Y	20121010	20121010	0	Normal fetus female chromosomes; Negative: TSH, ACLA, Parvo19, RPR, LAC, PT/PTT, Chlamydia & GC	PVT	PVT	BENADRYL P.O. PRN; Prenatal vitamins	pruritus - chest, back & arms	None; 2 prior pregnancies - 1 full term-no problems, 1 spontaneous abortion at 8 weeks			1						N	Y
2012VAERSDATA.csv	478508	20121217	MI	34	34		F	20121126	8/26/12 -> Severe headache. 8/28/12 -> Bladder retention, weakness/numbness/tingling in legs (ascending). Admitted to hosp 8/29 -> 9/7/12. Tentative dx transverse myelitis. Readmitted 9/26 -> 10/1/12 with relapse. New MRI suggestive of transverse myelitis C3-C4.	NotAvailable		NotAvailable	NotAvailable	Y	14	NotAvailable	NotAvailable	U	20120814	20120826	12	Aug/Sept 2012 MRI brain & spine nondiagnostic; CSF with ~ 100 WBC's; PMN's & lymphs; Follow-up MRI ~ 9/26 suggested transverse myelitis C3-C4	PUB	UNK		pregnancy	Bee venom allergy			1						Y	Y
2012VAERSDATA.csv	478867	20121219	VA	35	35		F	20121219	This patient received the DTAP vaccination the day of discharge from the postpartum unit at the clinic on 23 Aug '12. She reports the injection was given high near the right shoulder. She reports that the next day her right arm was sore and 'hurt to move it in any direction'. She denied flu -like or other associated symptoms. 3-4 days after vaccination the pain worsened which necessitated using t…	NotAvailable		NotAvailable	Y	NotAvailable		NotAvailable	NotAvailable	N	20120823	20120824	1	Shoulder x-ray 19 Oct '12: Focal right infraspinatus tendonitis and overlying bursitis	MIL	MIL	None	none	None			1						N	Y
2013VAERSDATA.csv	485632	20130226	WA	30	30		F	20130226	On 1/25/13, patient felt decreased fetal movement. By ~1/27 she was no longer feeling the baby move. Seen in clinic with IUFD on 1/30. Pathology showed trisomy 12 consistent with dysmorphic fetus at the time of delivery. Pt continued to believe it was related to TDaP and asked that the event be reported.	NotAvailable		NotAvailable	NotAvailable	Y	3	NotAvailable	NotAvailable	Y	20130122	20130125	3	Cytogenetics showed trisomy 12 on the products of conception, no autopsy done on the fetus for religious reasons.	UNK	PVT	Ferrous Sulfate 325mg PO BID, Docusate 250mg PO QDay, Ranitidine 150mg PO BID, Prenatal Vitamin PO QDay.	no	Pregnant at 28wks 3 days, poor prenatal care, no anatomic 2nd trimester US or prenatal genetic testing.			1						Y	Y
2013VAERSDATA.csv	486948	20130314	OR	27	27		F	20130314	Patient received BOOSTRIX vaccine 2/26/13 around 3 pm. Patient had miscarriage on 03/06/13.	NotAvailable		NotAvailable	Y	NotAvailable		NotAvailable	NotAvailable	Y	20130226	20130306	8	Unknown	OTH	OTH	Levothyroxine; Ultimate Care Prenatal Vitamin	none	Pregnancy; Hypothyroidism			1						N	Y
2013VAERSDATA.csv	490102	20130425	PA	24	24		F	20130417	3/16/13 developed swelling, redness, pain and tenderness at injection site. Patient given KEFLEX 500mg (3/20/13) one 4 x daily for 7 days. Area 5cm x 5cm. Rechecked on 3/22/13 improved - felt reaction and not cellulitis.	NotAvailable		NotAvailable	Y	NotAvailable		NotAvailable	NotAvailable	Y	20130315	20130316	1		PVT	PVT	Prenatal Plus DHA vitamin	pregnancy	None			1						N	Y
2013VAERSDATA.csv	492923	20130531	FL	19	19		F	20130531	Fetal demise at 37 weeks gestation. Suspected thrombosed cord.	NotAvailable		NotAvailable	NotAvailable	NotAvailable		NotAvailable	NotAvailable	NotAvailable	20130425	20130505	10		PUB	PUB		no	37 weeks pregnant			1						N	Y
2013VAERSDATA.csv	495454	20130628	VA	32	32		F	20130628	Acute shoulder pain at injection site and limited range of motion. Symptoms increasing in severity 5 days after initial onset with further range limitation and pain.	NotAvailable		NotAvailable	NotAvailable	NotAvailable		NotAvailable	NotAvailable	U	20130621	20130621	0		PVT	OTH		no illness, 28 weeks pregnant	None			1						N	Y
2013VAERSDATA.csv	495978	20130706	NJ	37	37		F	20130706	Severe, radiating pain from TDAP injection site, pain down forearm, into shoulder and breast area. Severe muscle weakness and deep pain - could not move arm without excruciating pain after a few hours of getting the TDAP shot. I did not have this reaction when I got the booster shot 5 years ago, so this is different reaction. Could not sleep all night due to severe pain in shoulder, forearm, and …	NotAvailable		NotAvailable	Y	NotAvailable		NotAvailable	NotAvailable	U	20130705	20130705	0		PVT	PVT	Prenatal vitamin, once per day	none, other than 28 weeks pregnant so in 3rd trimester was recommended to receive tdap even though i had my booster 5 yrs ago.	None			1						N	Y
2013VAERSDATA.csv	496506	20130711	CA	25	25		F	20130711	7/9/13 she was unable to move arm and noticed increase pain with swelling and redness around site. Developed fever, headaches, buzzing to Lt ear, body aches on 7/9/13 in the afternoon. Taking Tylenol 2 tablets last dose was last night. Patient was seen in our office on7/11/13 with the above complaints. On physical examination left deltoid was (approximately 5 in x 4 in area) red, slightly edemato…	NotAvailable		NotAvailable	NotAvailable	NotAvailable		NotAvailable	NotAvailable	U	20130708	20130708	0		PUB	PUB	Prenatal vitamins and Iron	patient 33 weeks pregnant at time of vaccination	Allergic to PCN and Gabapentin			1						N	Y
2013VAERSDATA.csv	496622	20130712	MI	36	36		F	20130712	Pt's LMP 11/5/12 had to Tdap 11/15/12. Pt was early pregnant baby now has hypoplastic Lt heart.	NotAvailable		NotAvailable	NotAvailable	NotAvailable		NotAvailable	NotAvailable	NotAvailable	20121115	20121115	0	None	PVT	PVT		none	None			1						N	Y
2013VAERSDATA.csv	498046	20130730	FL	26	26		F	20130730	This prospective pregnancy case was reported by a healthcare professional (nurse) and described the occurrence of intrauterine growth retardation in a 31-week-gestation fetus of unknown gender who was exposed to BOOSTRIX (GlaxoSmithKline) when the mother was being treated during pregnancy. On 3 July 2013 and 26 June 2013, the 26-year-old mother of the subject received 2nd dose and 1st dose of BOO…	NotAvailable		NotAvailable	NotAvailable	NotAvailable		NotAvailable	NotAvailable	U	20130703	20130710	7	Doppler scan, Jul2013, normal; Ultrasound examination, 03Jul2013, see text; Ultrasound examination, 10Jul2013, see text; The mother had an ultrasound on 3 July 2013 which "showed baby with fetal weight in 29th percentile." The mother had another ultrasound on 10 July 2013 which "showed baby with intra-uterine growth retardation." The mother will now be getting ultrasound examinations every 3 to 5…	OTH	OTH		unknown			A1035095B	1						N	Y
2013VAERSDATA.csv	499318	20130814	SC	30	30		F	20130812	Initial report received from a healthcare professional on 23 October 2012. A 30-year-old pregnant female patient had received an intramuscular dose 1 of ADACEL vaccine (lot number U4421AA anatomical site of administration was not reported) on 23 October. The patient's last menstrual period date was 12 April 2012. The estimated date of delivery was 27 January 2013. At the time of the report, the p…	NotAvailable		NotAvailable	Y	NotAvailable		NotAvailable	NotAvailable	U	20121023	20121023	0	The patient had an ASCUS pap with negative colposcopy (date not reported).	UNK	UNK			The patient's last menstrual period date was 12 April 2012. The patient's health during pregnancy, risk factors was not reported.		201210066	1						N	Y
2013VAERSDATA.csv	499321	20130814	SC	18	18		F	20130812	Initial report received from a health care professional on 26 September 2012. A 28-year-old female patient whose medical history and concomitant medications were not reported, had received first dose of ADACEL vaccine (Lot number: U4421AA) (route of administration not reported) in her left deltoid region on 26 September 2012. It was reported that the patient was pregnant at the time of vaccinatio…	NotAvailable		NotAvailable	Y	NotAvailable		NotAvailable	NotAvailable	U	20120926	20120926	0	Not reported	UNK	UNK			Not reported		201209022	1						N	Y
2013VAERSDATA.csv	634356	20130814	SC	33	33		F	20130812	Initial report received from a health care professional on 21 August 2012. A 33-year-old female patient, whose concurrent conditions and relevant medical history was not reported, received a intramuscular dose one of ADACEL vaccine (batch lot number: U4393BA, expiry date reported as 29 November 2014, site of administration: not reported) on 21 August 2012. The reporter stated that the patient was…	NotAvailable		NotAvailable	Y	NotAvailable		NotAvailable	NotAvailable	U	20120821			Not reported	UNK	UNK	Iron		Past obstetrical history included two pregnancies, both with normal outcomes.		201207830	1						N	Y
2013VAERSDATA.csv	500357	20130823	IA	23	23		F	20130823	Redness and itching at injection site.	NotAvailable		NotAvailable	Y	NotAvailable		NotAvailable	NotAvailable	NotAvailable	20130821	20130822	1		UNK	UNK		none- pt is pregnant	None			1						N	Y
2013VAERSDATA.csv	501467	20130904	LA	33	33		F	20130904	Full term fetal demise - ultrasound determined that within the week after receiving TDaP vaccine, fetal demise occurred. Exact time unclear.	NotAvailable		NotAvailable	Y	Y	2	NotAvailable	NotAvailable	N	20130812	20130820	8	Ultrasound; delivery of still born child at 37 weeks and 4 days gestation.	PVT	OTH	Zantac PRN	no	None			1						Y	Y
2013VAERSDATA.csv	502213	20130912	SC	30	29		F	20130912	Initial report received from a healthcare professional on 04 September 2012. A female patient had received an intramuscular (IM) first dose of ADACEL vaccine (Sanofi Pasteur Ltd lot number U4384AA) in right deltoid on unspecified date. The date of Last Menstrual Period was 27 December 2011. Estimated Date of Delivery was reported as 29 September 2012. It was reported that the patient did not expe…	NotAvailable		NotAvailable	Y	NotAvailable		NotAvailable	NotAvailable	U	20120904	20120904	0	Not reported	UNK	UNK	AMBIEN; NEXIUM; SYNTHROID; VALTREX		The patient had one previous pregnancy with a normal outcome.		201208087	1						N	Y
2013VAERSDATA.csv	502214	20130912	SC	32	32		F	20130910	Initial report received from a health care professional on 07 September 2012. A 32-year-old female patient, whose concomitant medications and medical history was not reported, had received an intramuscular first dose of ADACEL on 07 September 2012 (lot number: U4384AA, expiry date: 11-30-14, anatomical site of vaccination was not reported). The patient was pregnant at the time of vaccination. The…	NotAvailable		NotAvailable	Y	NotAvailable		NotAvailable	NotAvailable	U	20120907	20120907	0	Not reported.	UNK	UNK			Not reported		201208235	1						N	Y
2013VAERSDATA.csv	502215	20130912	SC	29	29		F	20130910	Initial report received from a health care professional on 11 September 2012. A 29 year old female patient whose medical history and concomitant medications were not reported, had received first dose of intramuscular ADACEL vaccine (Lot number: U4393BA) at right deltoid region on 07 September 2012. The patient's date of last menstrual period was 13 December 2011 and the estimated date of delivery…	NotAvailable		NotAvailable	Y	NotAvailable		NotAvailable	NotAvailable	U	20120907	20120907	0	Not reported	UNK	UNK			Maternal history included one previous pregnancy.		201208448	1						N	Y
2013VAERSDATA.csv	502217	20130912	SC	32	32		F	20130910	Initial report received from a healthcare professional on 13 September 2012. A 32-year-old pregnant female patient, had received an intramuscular (IM) first dose of ADACEL vaccine on 13 September 2012 (lot number U4384AA, anatomical site of vaccination was not reported). The date of the patient Last Menstrual Period was 07 February 2012. Estimated Date of Delivery was reported as 14 November 2012…	NotAvailable		NotAvailable	Y	NotAvailable		NotAvailable	NotAvailable	U	20120913	20120913	0	Not reported.	UNK	UNK	MAXARON FORTE; RHOGAM		Maternal history consisted of one pregnancy with a normal outcome.		201208553	1						N	Y
2013VAERSDATA.csv	502236	20130912	SC	29	29		F	20130910	Initial report received from a healthcare professional on 12 September 2012. A 29-year-old pregnant female patient had received an intramuscular (IM) first dose of ADACEL vaccine in left deltoid (lot number U4384AA) on 12 September 2012. The date of the patient Last Menstrual Period was 17 February 2012. Estimated Date of Delivery was reported as 23 November 2012. It was reported that the patient…	NotAvailable		NotAvailable	Y	NotAvailable		NotAvailable	NotAvailable	U	20120912	20120912	0	Not reported.	UNK	UNK	RHOGAM		Maternal history included one previous pregnancy resulting in twin births.		201208582	1						N	Y
2013VAERSDATA.csv	502246	20130912	SC	31	31		F	20130910	Initial pregnancy report received from a health care professional on 17 October 2012. A 31-year-old female patient, whose concomitant medications and medical history were not reported, had received an intramuscular first dose of ADACEL vaccine (lot number: U3957DA) on 17 October 2012. The patient was pregnant at the time of vaccination. The patient's last menstrual period (LMP) date was 31 March …	NotAvailable		NotAvailable	Y	NotAvailable		NotAvailable	NotAvailable	U	20121017	20121017	0	Not reported.	UNK	UNK			Maternal history noted 1 previous pregnancy with a normal outcome.		201209705	1						N	Y
2013VAERSDATA.csv	502254	20130912	SC	31	31		F	20130910	Initial pregnancy report received from a healthcare professional on 19 November 2012. A female patient had received an intramuscular first dose of ADACEL in left deltoid (lot number U4421AA) on an unspecified date. The patient was pregnant. The last menstrual period date was 01 May 2012 and the estimated date of delivery was reported as 05 February 2013. As per reporter, the patient did not exper…	NotAvailable		NotAvailable	Y	NotAvailable		NotAvailable	NotAvailable	Y	20121119	20121119	0	None	UNK	UNK	RHOGAM		The patient had 2 previous pregnancies.		201211084	1						N	Y
2013VAERSDATA.csv	502388	20130913	SC	31	31		F	20130911	Initial report received from a healthcare professional on 17 October 2012. A 31-year-old pregnant female patient had received an intramuscular dose 1 of ADACEL (lot number U4421AA, site of administration was not reported) on 17 October 2012. The patient's last menstrual period date was 15 March 2012. The estimated date of delivery was 20 December 2012. At the time of the report, the patient had n…	NotAvailable		NotAvailable	Y	NotAvailable		NotAvailable	NotAvailable	U	20121017	20121017	0	Not reported	UNK	UNK	RHOGAM		The patient's last menstrual period date was 15 March 2012. The patient's health during pregnancy, risk factors were unknown. Follow-up 03 September 2013: The patient had two previous pregnancies with normal outcomes.		201209746	1						N	Y
2013VAERSDATA.csv	502389	20130913	SC	35	35		F	20130911	Initial report received from a healthcare professional on 27 November 2012. A female patient whose age was not reported, had received an intramuscular dose of ADACEL vaccine (lot number U4421AA, dose number was not reported) in the right deltoid on an unspecified date. The patient was pregnant. The last menstrual period date was 12 April 2012 and the expected date of delivery was reported as "25 …	NotAvailable		NotAvailable	Y	NotAvailable		NotAvailable	NotAvailable	Y	20121127	20121127	0	Not reported	UNK	UNK			Not reported		201211427	1						N	Y
2013VAERSDATA.csv	502390	20130913	SC	28	28		F	20130911	Initial report received from a healthcare professional on 12 December 2012. A 28-year-old female patient had received an intramuscular first dose of ADACEL (Lot number U4421AA, anatomical site of vaccination was not reported) on 11 December 2012. The patient was pregnant at the time of vaccination. The last menstrual period date was 09 May 2012 and the expected date of delivery is 13 February 201…	NotAvailable		NotAvailable	Y	NotAvailable		NotAvailable	NotAvailable	U	20121211	20121211	0	Not reported	UNK	UNK			Not reported		201211951	1						N	Y
2013VAERSDATA.csv	502393	20130913	SC	32	32		F	20130911	Initial report received from a healthcare professional on 14 December 2012. A female patient, whose medical history and concomitant medications were not reported, had received an intramuscular dose of ADACEL (Lot number: U4421AA, dose number not reported) in right deltoid on an unspecified date. The patient was pregnant. The last menstrual period date was not reported. The estimated date of deliv…	NotAvailable		NotAvailable	Y	NotAvailable		NotAvailable	NotAvailable	U	20121214	20121214	0	Not reported.	UNK	UNK			Patient's medical history and concomitant medications were not reported.		201212107	1						N	Y
2013VAERSDATA.csv	505532	20131002		31	31		F	20130918	This prospective pregnancy case was reported by a consumer and described the occurrence of sore arm (injection site) in a 31-year-old female subject who was vaccinated with BOOSTRIX (GlaxoSmithKline) during pregnancy. A physician or other health care professional has not verified this report. The subject's medical history included no previous pregnancies. The subject was not using contraception. …	NotAvailable		NotAvailable	NotAvailable	NotAvailable		NotAvailable	NotAvailable	N	20121210	20121211	1	The subject had an ultrasound examination at 18 weeks gestation and there was no evidence of defect from prenatal testing.	OTH	OTH		unknown	The subject's medical history included no previous pregnancies. The subject was not using contraception. The conception was normal. There was no maternal medical history that may have an impact on the outcome of this pregnancy.		A1005931A	1						N	Y
2013VAERSDATA.csv	505654	20131002	PA	34	34		F	20130918	This prospective pregnancy case was reported by a consumer and described the occurrence of injection site soreness in a 34-year-old female subject who was vaccinated with BOOTRIX (GlaxoSmithKline), FLUZONE during pregnancy. A physician or other health care professional has not verified this report. The subject's medical history included no previous pregnancies. The subject was not using contracep…	NotAvailable		NotAvailable	NotAvailable	NotAvailable		NotAvailable	NotAvailable	N	20130311	20130312	1	AFP normal, no prenatal defe; Ultrasound examination, no prenatal defe	OTH	PVT		unknown	The subjects medical history included no previous pregnancies. The subject was not using contraception. The conception was by normal methods. There was no evidence of prenatal testing. There was no maternal history that may have an impact on the outcome of the current pregnancy. The subject's paternal history included mother with diabetes that may have an impact on the current pregnancy.		A1016239A	1						N	Y
2013VAERSDATA.csv	509694	20131026	RI	30	30		F	20131026	Woke up with nausea and a stomachache. Later also developed chills and body aches. I also had some shortness of breath, but this has been ongoing for the past 2 months of my pregnancy so probably wasn't related. Left work early at 4pm due to the body aches, nausea, and chills (was supposed to work until 7:30 pm). At 4:30, I developed a fever up to 100.9F. I took acetaminophen at home. I called on…	NotAvailable		NotAvailable	Y	NotAvailable		NotAvailable	NotAvailable	Y	20131022	20131023	1	Flu swab normal. Urinalysis normal. CBC normal. EKG showing sinus tachycardia. Fetal monitoring normal. All results per ED staff (I did not visualize myself).	PVT	OTH	Vitafusion prenatal vitamins.	no	None (except pregnancy)			1						N	Y
2013VAERSDATA.csv	512203	20131111	NY	23	23		F	20131111	Sore throat, headache, sneezing, severe upper respiratory that worsened over the next 24-30 hours; patient is 30 weeks pregnant.	NotAvailable		NotAvailable	Y	NotAvailable		NotAvailable	NotAvailable	U	20131108	20131108	0	Flu and strep throat tests taken at ER, negative. Patient still ill as of 11/11/13.	PVT	OTH	No meds other than pregnancy vitamins were taken	none present at time of shot	None			1						N	Y
2013VAERSDATA.csv	515319	20131202	FL	32	32		F	20131202	Pain in left shoulder near injection site. Pain in shoulder when lifting arm.	NotAvailable		NotAvailable	NotAvailable	NotAvailable		NotAvailable	NotAvailable	NotAvailable	20131112	20131113	1		UNK	OTH	Lovenox 40ml daily, prenatal vitamins, 20mg Celexa daily	23 weeks pregnant	Factor 5 Leiden			1						N	Y
2014VAERSDATA.csv	521622	20140203	IL	34	34		F	20140124	Pt had vaccine on 1/15/2014. She was administered the Tdap vaccine. She called on 1/17/2014, and said she woke up to her arm swollen, red, throbbing, and bumpy. She is 8 months pregnant.	NotAvailable		NotAvailable	NotAvailable	NotAvailable		NotAvailable	NotAvailable	U	20140115	20140117	2		OTH	PVT		pregnancy (8 months)	VICODIN			1						N	Y
2014VAERSDATA.csv	525794	20140314	MO	29	29		F	20140314	10:30 AM - 15 min after administration, pt said she felt numb and had scratch throat. Administered 50mg IM BENADRYL and sx had completely resolved by 30 minutes later.	NotAvailable		NotAvailable	NotAvailable	NotAvailable		NotAvailable	NotAvailable	Y	20140313	20140313	0		PVT	OTH	ZANTAC; ATIVAN; Prenatal vitamins	pt is 29 week pregnant				1						N	Y
2014VAERSDATA.csv	528182	20140411	CO	28	28		F	20140411	Sore muscles, whole body Tenderness at injection site Fatigue, general weakness Lack of appetite Slight nausea	NotAvailable		NotAvailable	NotAvailable	NotAvailable		NotAvailable	NotAvailable	NotAvailable	20140410	20140411	1		PVT	OTH		no, 6 mo pregnant	No			1						N	Y
2014VAERSDATA.csv	528876	20140420	NY	31	31		F	20140420	Fever 38.1C, chills, body aches, diarrhea non stop tachycardia for mom and baby.	NotAvailable		NotAvailable	NotAvailable	Y	3	Y	NotAvailable	Y	20140418	20140418	0	Cultures pending normal WBC count needed several doses of Immodium	UNK	PVT	Prenatal vitamins	no; pregnant	Penicillin			1						Y	Y
2014VAERSDATA.csv	530550	20140509	NY	35	35		F	20140509	Nausea, fatigue, lightheadedness, dizziness, loss of appetite. Note that patient was pregnant upon receipt of the vaccine.	NotAvailable		NotAvailable	NotAvailable	NotAvailable		NotAvailable	NotAvailable	Y	20140507	20140507	0		PVT	OTH	Prenatal vitamins (non-prescription)	no	None			1						N	Y
2014VAERSDATA.csv	531179	20140519	MI	30	30		F	20140519	Approximately 12 hours after the Tdap injection of the vaccination I began having extreme pain in my neck, back, arm and hand. It was a deep soreness and inflammation at the injection site. A short time later I acquired a red rash and blotchiness on my entire upper arm. I was then seen by an Urgent Care Doctor as well as a Doctor at the Emergency Room on 05/16/2014 around 8:00 PM.	NotAvailable		NotAvailable	Y	NotAvailable		NotAvailable	NotAvailable	N	20140514	20140515	1	It was determined by the emergency room doctor that I had experienced an allergic reaction to the tetanus in the tdap vaccination I received at 30.5 weeks pregnant. Because I am pregnant it was determined that they would not have me take any Benadryl. I was scheduled a follow up appointment with an allergist.	PUB	OTH	Prenatal vitamins.	none. 30 weeks pregnant.	None known.			1						N	Y
2014VAERSDATA.csv	532560	20140530	NJ	29	29		F	20140515	Extreme pain in arm where vaccine was administered. Painful to lift arm. Since I'm pregnant, I can only take TYLENOL and use ice.	NotAvailable		NotAvailable	NotAvailable	NotAvailable		NotAvailable	NotAvailable	N	20140514	20140514	0		OTH	PVT	Prenatal vitamins		Pregnancy			1						N	Y
2014VAERSDATA.csv	532851	20140603	CA	34	34		M	20140603	Pt c/o of irritation on left arm at injection site. Upper left arm slightly warm to touch with red raised area approx 1inch in diameter. No c/o itching or difficulty breathing.	NotAvailable		NotAvailable	NotAvailable	NotAvailable		NotAvailable	NotAvailable	Y	20140601	20140602	1		UNK	OTH	Norco, Simethicone, docusate, Motrin	term pregnancy - postpartum.	Bactrim			1						N	Y
2014VAERSDATA.csv	534304	20140618	WA	27	27		F	20140618	Pt had localized pain and swelling to inj site, high fever, nausea and vomiting, became very tachycardic as did the baby (pt was 31 weeks preg).	NotAvailable		Y	Y	Y	1	NotAvailable	NotAvailable	Y	20140603	20140603	0		PVT	PVT	None	none noted	Penicillin allergy			1						Y	Y
2014VAERSDATA.csv	535002	20140626	KY	29	29		M	20140626	This prospective pregnancy case was reported by a pharmacist and described the occurrence of low blood sugar in a neonate male subject whose mother was vaccinated with BOOSTRIX (GlaxoSmithKline). On 29 January 2014, the 29-year-old subject's mother received an unspecified dose of BOOSTRIX (transplacentary, administration site unknown). The subject's mother last menstrual period was on 3 June 2013…	NotAvailable		NotAvailable	Y	Y	3	NotAvailable	NotAvailable	U	20140129	20140129	0	UNK	OTH	OTH		unknown			A1059531B	1						Y	Y
2014VAERSDATA.csv	536452	20140711	GA	36	36		F	20140711	TDAP Vaccine (administered at 32 weeks of pregnancy): Injection site enlarged to three inch diameter/swelling/pain/redness (10 days); Nausea (1 day); Sore throat (3 days); Severe cold symptoms (aches, cough, congestion) (8 days).	NotAvailable		NotAvailable	Y	NotAvailable		NotAvailable	NotAvailable	Y	20140702	20140703	1		UNK	OTH	Prenatal vitamins, levothyroxine 50mcg (thyroid)	no.	No.			1						N	Y
2014VAERSDATA.csv	537964	20140728	TX	32	32		F		Pt went to MD complained of shooting pain in back and arm where shot was administered. Patient has had severe pain since day of injection until present. She reported complaint to pharmacy provider 7/25/14.	NotAvailable		NotAvailable	Y	NotAvailable		NotAvailable	NotAvailable	U	20140711	20140721	10		OTH	PVT		pregnancy				1						N	Y
2014VAERSDATA.csv	539382	20140811	NJ	29	29		F	20140717	Initial information received from a healthcare professional on 09 July 2014. A 29-year-old female patient whose medical history and concomitant medications were not reported had received first intramuscular dose of ADACEL (Lot number C4543AA, expiration date was not reported) on 09 July 2014. It was reported the patient had vaccine exposure during pregnancy with no adverse event. The patient's es…	NotAvailable		NotAvailable	NotAvailable	NotAvailable		NotAvailable	NotAvailable	U	20140709			Lab tests unknown	PVT	PVT	Unknown	unk	Unknown		2014SA092995	1						N	Y
2014VAERSDATA.csv	539383	20140811	CO	36	36		F	20140811	By 1405 pt was c/o throat feeling tight, tongue feeling thick and fatigue. The symptoms continued unchanged x 15 min and pt was given 0.3 mg EpiPen. 15 min later symptoms resolved.	NotAvailable		NotAvailable	NotAvailable	NotAvailable		NotAvailable	NotAvailable	Y	20140417	20140417	0	Pt had f/u with allergist on 5/21 and 5/30, skin testing to wheat, Td and Tdap negative.	MIL	PUB	Prenatal vitamins	pt was pregnant	Pt with previous sensitivity to hydrocodone/guaifenesin, mineral oil, petrolatum, gluten (causes feeling of throat tightening and repid emesis). Pt has h/o premenstrual depression, stress incontinence.			1						N	Y
2014VAERSDATA.csv	541105	20140826	MD	40	40		F	20140826	My baby died and was stillborn 3 days after vaccination on June 2, 2014.	NotAvailable		NotAvailable	Y	NotAvailable		NotAvailable	NotAvailable	Y	20140530	20140602	3		PVT	OTH	Prenatal vitamins		28 weeks pregnant			1						N	Y
2014VAERSDATA.csv	544477	20140919	DC	40	40		F		I was fine that morning at work. Was 7 months pregnant. At Dr. appointment I was told I needed Tdap vaccine, was not told any risk. I went home felt weak, dizzy and stomach pain. The same day my unborn baby died. This happened within 7 hours of the vaccine.	NotAvailable		NotAvailable	NotAvailable	Y	3	NotAvailable	NotAvailable	U	20140711	20140711	0		PUB	OTH	Pre-natal vitamins	none	Allergic to BIAXIN			1						Y	Y
2014VAERSDATA.csv	545235	20140926	IN	33	33		F	20140926	Patient awoke with severe headache. Progressed to abdominal pain which was band like across entire abdomen. Patient presented to labor and delivery with severe hypertension and tachycardia---168/110 and hr 138. Fetal heart rate also tachycardic on presentation in the 180's. Temp 99.4. Pain was treated with nubain and IV fluids. Full work up for Cholecystitis, appendicitis, preterm labor, preeclam…	NotAvailable		NotAvailable	NotAvailable	Y	1	NotAvailable	NotAvailable	Y	20140923	20140925	2	CBC Initial WBC 12.4 with 90% neutrophils. Repeat WBC 10.4 with 81% neutrophils. CMP normal. Uric acid normal. Ultrasound of Gallbladder, Appendix, and OB ultrasound all normal.	UNK	PVT	prenatal vitamins	no patient is pregnant	Pregnant			1						Y	Y
2014VAERSDATA.csv	547665	20141013		36			F	20140903	This prospective pregnancy case was reported by a consumer and described the occurrence of injection site tenderness in a 36-year-old female subject who was vaccinated with BOOSTRIX (GlaxoSmithKline). A physician or other health care professional has not verified this report during pregnancy. On 5 March 2014 the subject received a dose of BOOSTRIX (unknown). Her last menstrual period was in July …	NotAvailable		NotAvailable	NotAvailable	NotAvailable		NotAvailable	NotAvailable	N	20140305	20140305	0	UNK	OTH	OTH		unknown	The reporter declined to provide maternal or paternal medical history.		A1065298A	1						N	Y
2014VAERSDATA.csv	547723	20141013		29	29		F	20140903	This prospective pregnancy case was reported by a consumer (subject) and described the occurrence of injection site arm stiffness in a 29-year-old female subject who was vaccinated with BOOSTRIX (GlaxoSmithKline) for prophylaxis during pregnancy. A physician or other health care professional has not verified this report. On 15 February 2014 the subject received a dose of BOOSTRIX (unknown details…	NotAvailable		NotAvailable	NotAvailable	NotAvailable		NotAvailable	NotAvailable	NotAvailable	20140215	20140215	0	Ultrasound examination, 07Aug2013, see text; Ultrasound examination, 04Sep2013, see text; Ultrasound examination, 01Oct2013, see text; Ultrasound examination, 18Nov2013, see text. There was no evidence of a defect from prenatal testing.	OTH	OTH		unknown	The mother had no previous pregnancies. The mother was using contraception but did not provide details about the type. The type of conception was normal. There was no maternal and paternal history which may have an impact on the outcome of this pregnancy.		A1062376A	1						N	Y
2014VAERSDATA.csv	547727	20141013		26	26		F	20140903	This prospective pregnancy case was reported by a consumer (husband of subject) and described the occurrence of arm soreness at injection site in a 26-year-old female subject who was vaccinated with BOOSTRIX (GlaxoSmithKline) during pregnancy. A physician or other health care professional has not verified this report. Concurrent medical conditions included uterine fibroid. The subject had no prev…	NotAvailable		NotAvailable	NotAvailable	NotAvailable		NotAvailable	NotAvailable	N	20131223	20131223	0	UNK	OTH	OTH		uterine fibroid	The subject had no previous pregnancies. The mother was not using contraception and the type of conception was normal. There was no evidence of a defect from prenatal testing. There was no paternal history which may have an impact on the outcome of this pregnancy.		A1054955A	1						N	Y
2014VAERSDATA.csv	547728	20141013		27	27		F	20140903	This prospective pregnancy case was reported by a consumer (subject) and described the occurrence of vaccine exposure during pregnancy in a 27-year-old female subject who was vaccinated with BOOSTRIX (GlaxoSmithKline) for prophylaxis during pregnancy. A physician or other health care professional has not verified this report. The subject's medical history included cut finger. Per the reporter, sh…	NotAvailable		NotAvailable	NotAvailable	NotAvailable		NotAvailable	NotAvailable	N	20131217	20131217	0	Alphafetoprotein normal, see text; Amniocentesis, see text; Ultrasound examination, see text. There was no evidence of defect from prenatal testing.	OTH	OTH		unknown	Per the reporter, she recently had a cut on her finger. There were no past pregnancies. The subject was not using contraception and the conception was normal. There was no evidence of defect from prenatal testing. There was no maternal and paternal history which may have an impact on the outcome of this pregnancy.		A1054525A	1						N	Y
2014VAERSDATA.csv	547729	20141013		38	38		F	20140903	This prospective pregnancy case was reported by a consumer (subject) and described the occurrence of sore arm in a 38-year-old female subject who was vaccinated with BOOSTRIX (GlaxoSmithKline). A physician or other health care professional has not verified this report. The subject was not using contraception and the method of conception was intrauterine insemination. There was no evidence of defe…	NotAvailable		NotAvailable	NotAvailable	NotAvailable		NotAvailable	NotAvailable	Y	20131104	20131104	0	UNK	OTH	OTH		unknown	The subject was not using contraception and the method of conception was intrauterine insemination. There was no evidence of defect from prenatal testing. There was no maternal and paternal history which may have an impact on the outcome of this pregnancy.		A1051514A	1						N	Y
2014VAERSDATA.csv	549200	20141022	LA	33	33		F	20141022	Fever of 102 degrees (while pregnant) for 4 hours (reduced with Tylenol). Severe chills for 6 hours. Significant pain at site of injection for 2 days. Severe body aches for 2 days.	NotAvailable		NotAvailable	NotAvailable	NotAvailable		NotAvailable	NotAvailable	Y	20140808	20140808	0		UNK	PVT	**As a patient, I have no idea what manufacturer or brand this vaccine is. I guessed. This is such a roadblock to self-reporting. It almost seems like a way to discourage self-reporting. If the CDC wants to know the details that I do no	no	No			1						N	Y
2014VAERSDATA.csv	553559	20141022		40	40		F	20141022	This prospective pregnancy case was reported by a consumer via call center representative and described the occurrence of vaccine administration during pregnancy in a 40-year-old female patient who received BOOSTRIX. On 18th September 2014, the patient received BOOSTRIX. The patient's last menstrual period was on an unknown date and estimated date of delivery was 15th December 2014. The patient r…	NotAvailable		NotAvailable	NotAvailable	NotAvailable		NotAvailable	NotAvailable	U	20140918				OTH	OTH	No other medications	unknown			US2014002739	1						N	Y
2014VAERSDATA.csv	549463	20141023	NE	28	28		F	20141023	I recieved the TDAP Shot on Monday... I noticed a reduction in fetal movement I went in to my doctors on friday morning and after an ultrasound no fetal heart beat was found and I was told my baby had died. Later Friday afternoon I was admitted to the hospital and they induced labor. I delivered the baby early in the morning on August 2 2014. Prior to the TDAP shot I was having a "text book" preg…	NotAvailable		NotAvailable	Y	Y	2	NotAvailable	NotAvailable	Y	20140728	20140730	2		UNK	PVT	Prenatal Vitamins	no	Pregnant			1						Y	Y
2014VAERSDATA.csv	553923	20141027	VT	29	29		F	20141027	Received Tdap 9.29.14, called on 10-6 to say that she had slight pain for a day. Then on 10-2-14 woke with severe shoulder pain. Better but still present. Has tried heat/cold/TYLENOL. Was 30+ wk preg.	NotAvailable		NotAvailable	NotAvailable	NotAvailable		NotAvailable	NotAvailable	N	20140929	20141002	3		PVT	OTH	BENADRYL; ZYRTEC; FLOVENT; NOVOLOG; LANTUS; NASONEX; ACIPHEX	none	Latex; amoxicillin; codeine; mold extracts; trazodone; diabetes; asthma			1						N	Y
2014VAERSDATA.csv	555174	20141121	VA	33	33		F	20141121	Severe, sharp pain in right side of womb lasting 1.5 minute. Went into full labor on Nov. 4 and delivered baby stillborn. Doctors believed he died a few days before, likely coinciding with pain I felt. I think pain might have been baby seizing. Doctors had not expected problems with birth due to Aperts.	NotAvailable		NotAvailable	Y	NotAvailable		NotAvailable	NotAvailable	N	20141101	20141102	1		OTH	PVT	Prenatal vitamin	no	Pregnant with baby boy at almost 38 weeks gestation, he was diagnosed with Apert's syndrome and some cranial pressure had been detected			1						N	Y
2014VAERSDATA.csv	555239	20141123	IA	32	32		F	20141123	Progressively worsening numbness, tinglin, and weakness, eventually diagnosed with Guillain-Barre syndrome when she was 31 weeks pregnant. She has had a prolonged and ongoing hospitalization/inpatient rehab admission with multiple admissions and readmissions. She delivered her child but the baby also prolonged required hospitalization.	NotAvailable		NotAvailable	NotAvailable	Y	23	Y	NotAvailable	U	20140821	20140905	15	Pt is still undergoing treatment and rehab. Her infant also required additional hospitalization and treatment upon birth.	PVT	PVT	Prenatal vitamin		Pregnancy			1						Y	Y
2014VAERSDATA.csv	559022	20141215	OH	28	28		F	20141215	This prospective pregnancy case was reported by a healthcare professional and described the occurrence of vaccine exposure during pregnancy in a 28-year-old female subject who was vaccinated with BOOSTRIX (GlaxoSmithKline). The subject's medical history included 3 previous full-term pregnancies. On 21 May 2014, the subject received an unspecified dose of BOOSTRIX (intramuscular, administration si…	NotAvailable		NotAvailable	NotAvailable	NotAvailable		NotAvailable	NotAvailable	U	20140521	20140628	38	2014, Prenatal screening test, no defect evidence	PVT	PVT	No other medications	unknown	Pregnancy, 3 previous full-term		A1074825A	1						N	Y
2014VAERSDATA.csv	559077	20141216	DE	29	29		F	20141216	This prospective pregnancy case was reported by a pharmacist and described the occurrence of vaccine exposure during pregnancy in a 29-year-old female subject who was vaccinated with BOOSTRIX (GlaxoSmithKline). On 17 September 2014, the subject received a dose of BOOSTRIX (administration site and route unknown). The last menstrual period and estimated date of delivery were not provided. The subje…	NotAvailable		NotAvailable	NotAvailable	NotAvailable		NotAvailable	NotAvailable	U	20140917				OTH	OTH	No other medications	unknown			A1089876A	1						N	Y
2014VAERSDATA.csv	559377	20141219		31			F	20141219	This is a prospective pregnancy case. This 31-year-old female subject was enrolled in a study. The subject received BOOSTRIX .5 ml on an unknown date. The subject received BOOSTRIX at week 31 of the pregnancy and during the third trimester of pregnancy. On an unknown date, an unknown time after receiving BOOSTRIX the subject developed vaccine exposure during pregnancy (Non-serious). The outcome o…	NotAvailable		NotAvailable	NotAvailable	NotAvailable		NotAvailable	NotAvailable	U					OTH	OTH	No other medications	unknown			US2014GSK027311	1						N	Y
2014VAERSDATA.csv	559380	20141219	OH	25	25		F	20141219	This prospective pregnancy case was reported by a healthcare professional and described the occurrence of vaccine exposure during pregnancy in a 25-year-old female subject who was vaccinated with BOOSTRIX, (GlaxoSmithKline). On 25 July 2014, the subject received unspecified dose of BOOSTRIX (.5 ml, intramuscular, unknown injection site). The subject's last menstrual period was on 06 January 2014 …	NotAvailable		NotAvailable	NotAvailable	NotAvailable		NotAvailable	NotAvailable	U	20140721	20140721	0		PVT	PVT	No other medications	unknown			A1082411A	1						N	Y
2014VAERSDATA.csv	559393	20141219	OH	25	25		F	20141219	This prospective pregnancy case was reported by a healthcare professional and described the occurrence of vaccine exposure during pregnancy in a 25-year-old female subject who was vaccinated with BOOSTRIX, (GlaxoSmithKline). On 15 September 2014, the subject received unspecified dose of BOOSTRIX (.5 ml, unknown route and injection site). Her last menstrual period was on 11 February 2014 and estim…	NotAvailable		NotAvailable	NotAvailable	NotAvailable		NotAvailable	NotAvailable	U	20140915	20140915	0		OTH	OTH	No other medications	unknown			A1089708A	1						N	Y
2014VAERSDATA.csv	559394	20141219		25	25		F	20141219	This prospective pregnancy case was reported by a healthcare professional and described the occurrence of vaccine exposure during pregnancy in a 25-year-old female subject who was vaccinated with BOOSTRIX (GlaxoSmithKline). On 15 July 2014, the subject received unspecified dose of BOOSTRIX (.5 ml, intramuscular, unknown injection site). Her last menstrual period was on 17 November 2013 and estima…	NotAvailable		NotAvailable	NotAvailable	NotAvailable		NotAvailable	NotAvailable	U	20140715	20140820	36		OTH	OTH	No other medications	unknown			A1081306A	1						N	Y
2014VAERSDATA.csv	559395	20141219	OH	26	26		F	20141219	This prospective pregnancy case was reported by a healthcare professional and described the occurrence of vaccine exposure during pregnancy in a 26-year-old female subject who was vaccinated with BOOSTRIX, (GlaxoSmithKline). On 19 May 2014 the subject received unspecified dose of BOOSTRIX (.5 ml, intramuscular). The subject's last menstrual period date was on 28 October 2013 and her estimated dat…	NotAvailable		NotAvailable	NotAvailable	NotAvailable		NotAvailable	NotAvailable	U	20140519	20140810	83		PVT	PVT	No other medications	unknown			A1074446A	1						N	Y
2014VAERSDATA.csv	559396	20141219	OH	34	34		F	20141219	This prospective pregnancy case was reported by a healthcare professional and described the occurrence of vaccine exposure during pregnancy in a 34-year-old female subject who was vaccinated with BOOSTRIX, (GlaxoSmithKline). On 11 July 2014, the subject received unspecified dose of BOOSTRIX (.5 ml, intramuscular, unknown injection site). Her last menstrual period was on 16 December 2013 and estim…	NotAvailable		NotAvailable	NotAvailable	NotAvailable		NotAvailable	NotAvailable	U	20140711	20140909	60		OTH	OTH	No other medications	unknown			A1081007A	1						N	Y
2014VAERSDATA.csv	559398	20141219	OH	22	22		F	20141219	This prospective pregnancy case was reported by a healthcare professional and described the occurrence of vaccine exposure during pregnancy in a 22-year-old female subject who was vaccinated with BOOSTRIX (GlaxoSmithKline). On 10 September 2014, the subject received a dose of BOOSTRIX (intramuscular, administration site unknown). Her last menstrual period was on 12 February 2014 and estimated dat…	NotAvailable		NotAvailable	NotAvailable	NotAvailable		NotAvailable	NotAvailable	U	20140910	20140910	0		PVT	PVT	No other medications	unknown			A1088896A	1						N	Y
2015VAERSDATA.csv	560888	20150108		36			F	20150108	This is a prospective pregnancy case. This 36-year-old female subject was enrolled in a study. The subject received BOOSTRIX .5 ml on an unknown date. The subject's estimated date of delivery was 19th January 2015. The subject received BOOSTRIX at week 38 of the pregnancy and during the third trimester of pregnancy. On an unknown date, an unknown time after receiving BOOSTRIX the subject develope…	NotAvailable		NotAvailable	NotAvailable	NotAvailable		NotAvailable	NotAvailable	U					OTH	OTH	No other medications	unknown			US2015000363	1						N	Y
2015VAERSDATA.csv	564916	20150109	KY	35	35		F	20150109	This is a prospective pregnancy case. This 35-year-old female subject was enrolled in a study. The subject received the 1st dose of BOOSTRIX (intramuscular) 5 ml on 19th December 2014 16:00. On 19 December 2014, an unknown time after receiving BOOSTRIX the subject developed vaccine exposure during the pregnancy (Non-serious). The outcome of vaccine exposure during pregnancy was unknown. The pregn…	NotAvailable		NotAvailable	NotAvailable	NotAvailable		NotAvailable	NotAvailable	U	20141219	20141219	0		OTH	PVT	No other medications	unknown			US2014039504	1						N	Y
2015VAERSDATA.csv	564919	20150109		29	29		F	20150109	This is a prospective pregnancy case. This 30-year-old female subject was enrolled in an open label study. The subject received BOOSTRIX (intramuscular) .5 ml on 6th January 2015. The subject's estimated date of delivery was 20th February 2015. The subject received BOOSTRIX at week 33 of the pregnancy and during the third trimester of pregnancy. On 6th January 2015, an unknown time after receivin…	NotAvailable		NotAvailable	NotAvailable	NotAvailable		NotAvailable	NotAvailable	U	20150106	20150106	0		OTH	OTH	No other medications	unknown			US2015001191	1						N	Y
2015VAERSDATA.csv	560883	20150110		35	35		F	20150108	This is a spontaneous pregnancy case. This 35-year-old female subject as enrolled in a study. The subject received BOOSTRIX .5 ml on 30th December 2014. The subject received BOOSTRIX at week 36 of the pregnancy and during the third trimester of pregnancy. On 30th December 2014, an unknown time after receiving BOOSTRIX the subject developed vaccine exposure during pregnancy (Non-serious). The outc…	NotAvailable		NotAvailable	NotAvailable	NotAvailable		NotAvailable	NotAvailable	U	20141230	20141230	0		OTH	OTH	No other medications	unknown			US2014044244	1						N	Y
2015VAERSDATA.csv	565125	20150113	OH	32	32		F	20150113	This prospective pregnancy was reported by a healthcare professional and described the occurrence of vaccine exposure during pregnancy in a 32-year-old female subject who was vaccinated with BOOSTRIX (GlaxoSmithKline). The subject's past medical history did not include previous pregnancies. The subject did not use contraception. On 21 April 2014, the subject received unspecified dose of BOOSTRIX …	NotAvailable		NotAvailable	NotAvailable	NotAvailable		NotAvailable	NotAvailable	U	20140421	20140624	64		PVT	PVT	No other medications	unknown			A1071808A	1						N	Y
2015VAERSDATA.csv	565247	20150114	OH	32	32		F	20150114	This prospective pregnancy case was reported by a nurse and described the occurrence of vaccine exposure during pregnancy in a 32-year-old female subject who was vaccinated with BOOSTRIX (GlaxoSmithKline). On 27 August 2014, the subject received an unspecified dose of BOOSTRIX (0.5 ml, intramuscular, unknown injection site). Her last menstrual period was on 11 February 2014. The subject was expos…	NotAvailable		NotAvailable	NotAvailable	NotAvailable		NotAvailable	NotAvailable	U	20140827	20140827	0		PVT	PVT	No other medications	unknown			A1087069A	1						N	Y
2015VAERSDATA.csv	565500	20150120		32	32		F	20150120	This is a prospective pregnancy case. This 32-year-old female subject was enrolled in a study. The subject received DTPa vaccine (intramuscular) on 25th June 2014. Concomitant products included Prenatal Vitamin. The subject's last menstrual period was on 26th November 2013 and estimated date of delivery was 2nd September 2014. The subject received Tdap vaccine at week 30 of the pregnancy and duri…	NotAvailable		NotAvailable	NotAvailable	NotAvailable		NotAvailable	NotAvailable	U	20140625				OTH	OTH	Prenatal vitamin	unknown			A1079201A	1						N	Y
2015VAERSDATA.csv	565502	20150120	OH	24	24		F	20150120	This prospective pregnancy case was reported by a nurse and described the occurrence of vaccine exposure during pregnancy in a 24-year-old female subject who was vaccinated with BOOSTRIX (GlaxoSmithKline). The subject's medical history did not included any pregnancy. The subject did not use contraception. On 1 may 2014, the subject received unspecified dose of BOOSTRIX 9.5 ml, intramuscular, unkn…	NotAvailable		NotAvailable	NotAvailable	NotAvailable		NotAvailable	NotAvailable	U	20140501	20140710	70		PVT	PVT	No other medications	unknown			A1074120A	1						N	Y
2015VAERSDATA.csv	565503	20150120	OH	26	26		F	20150120	This is a prospective pregnancy case. This 26-year-old female subject was enrolled in a study. The subject received dtpa vaccine (intramuscular) .5 ml on 22nd May 2014. The subject's past medical history included spontaneous abortion. The subject's last menstrual period was on 2nd November 2013 and estimated date of delivery was 9th August 2014. The subject received dtpa vaccine at week 28 of the…	NotAvailable		NotAvailable	NotAvailable	NotAvailable		NotAvailable	NotAvailable	U	20140522				PVT	PVT	No other medications	unknown	Abortion spontaneous		A1074823A	1						N	Y
2015VAERSDATA.csv	565515	20150120	OH	23	23		F	20150120	This prospective pregnancy case was reported by a healthcare professional and described the occurrence of vaccine exposure during pregnancy in a 23-year-old female subject who was vaccinated with BOOSTRIX (GlaxoSmithKline). On 6 August 2014, the subject received unspecified dose of BOOSTRIX (.5 ml, intramuscular, unknown injection site). Her last menstrual period was on 09 January 2014 and estima…	NotAvailable		NotAvailable	NotAvailable	NotAvailable		NotAvailable	NotAvailable	U	20140806				PVT	PVT	No other medications	unknown			A1084397A	1						N	Y
2015VAERSDATA.csv	565518	20150120	OH	28	28		F	20150120	This prospective pregnancy case was reported by a healthcare professional and described the occurrence of vaccine exposure during pregnancy in a 28-year-old female subject who was vaccinated with BOOSTRIX (GlaxoSmithKline). On 17 July 2014, the subject received unspecified dose of BOOSTRIX (.5 ml, intramuscular, unknown injection site). The subject's last menstrual period was on 01 December 2013 …	NotAvailable		NotAvailable	NotAvailable	NotAvailable		NotAvailable	NotAvailable	U	20140717	20140826	40		PVT	PVT	No other medications	unknown			A1082412A	1						N	Y
2015VAERSDATA.csv	565543	20150122		21	21		F	20150122	This prospective pregnancy case was reported by a healthcare professional and described the occurrence of vaccine exposure during pregnancy in a 21-year-old female subject who was vaccinated with BOOSTRIX (GlaxoSmithKline). On 7 May 2014, the subject received an unspecified dose of BOOSTRIX (administration site and route unknown). Her last menstrual period was on 22 September 2013 and estimated d…	NotAvailable		NotAvailable	NotAvailable	NotAvailable		NotAvailable	NotAvailable	U	20140507	20140507	0		PUB	PVT	No other medications	unknown			A1072552A	1						N	Y
2015VAERSDATA.csv	565545	20150122		32	32		F	20150122	This prospective pregnancy case was reported by a consumer (subject) and described the occurrence of vaccine exposure during pregnancy in a 32-year-old female subject who was vaccinated with BOOSTRIX (GlaxoSmithKline). A physician or other health care professional has not verified this report. The subject's medical history included 1 delivery of baby and 1 miscarriage at 10 weeks. On 18 June 2014…	NotAvailable		NotAvailable	NotAvailable	NotAvailable		NotAvailable	NotAvailable	U	20140618	20140806	49		OTH	OTH	No other medications	unknown	Delivery; Abortion spontaneous		A1077975A	1						N	Y
2015VAERSDATA.csv	565693	20150122	OH	29	29		F	20150122	This prospective pregnancy case was reported by a nurse and described the occurrence of vaccine exposure during pregnancy in a 29-year-old female subject who was vaccinated with BOOSTRIX (GlaxoSmithKline). The subject's medical history included 1 full-term pregnancy. On 13 May 2014, the subject received an unspecified dose of BOOSTRIX (intramuscular, administration site unknown). The last menstru…	NotAvailable		NotAvailable	NotAvailable	NotAvailable		NotAvailable	NotAvailable	U	20140513	20140717	65		UNK	UNK					A1074123A	1						N	Y
2015VAERSDATA.csv	565747	20150122	OH	31	31		F	20150122	This prospective pregnancy case was reported by a healthcare professional and described the occurrence of vaccine exposure during pregnancy in a 31-year-old female subject who was vaccinated with BOOSTRIX (GlaxoSmithKline). The subject's medical history included pregnancies - gravida 2 para 2. On 13 May 2014 the subject received unspecified dose of BOOSTRIX (0.5 ml, intramuscular). Her last menst…	NotAvailable		NotAvailable	NotAvailable	NotAvailable		NotAvailable	NotAvailable	U	20140513	20140723	71		PVT	PVT	No other medications	unknown	Parity		A1074126A	1						N	Y
2015VAERSDATA.csv	565752	20150122		36	36		F	20150121	This is a prospective pregnancy case. This 36-year-old female subject was enrolled in a study. The subject received BOOSTRIX (intramuscular) .5 ml on 5th August 2014. The subject received BOOSTRIX during the third trimester of pregnancy. On an unknown date, an unknown time after receiving BOOSTRIX the subject developed vaccine exposure during pregnancy (Non-serious). The outcome of vaccine exposu…	NotAvailable		NotAvailable	NotAvailable	NotAvailable		NotAvailable	NotAvailable	U	20140805				OTH	OTH	No other medications	unknown			US2014GSK025724	1						N	Y
2015VAERSDATA.csv	565753	20150122		39	39		F	20150121	This is a prospective pregnancy case. This 39-year-old female subject was enrolled in a study. The subject received BOOSTRIX (intramuscular) .5 ml on 19th August 2014. The subject received BOOSTRIX during the third trimester of pregnancy. On an unknown date, an unknown time after receiving BOOSTRIX the subject developed vaccine exposure during pregnancy (Non-serious). The outcome of vaccine expos…	NotAvailable		NotAvailable	NotAvailable	NotAvailable		NotAvailable	NotAvailable	U	20140819				OTH	OTH	No other medications	unknown			US2014GSK025733	1						N	Y
2015VAERSDATA.csv	565822	20150123		29	29		F	20150121	This is a prospective pregnancy case. This 29-year-old female subject was enrolled in a study. The subject received BOOSTRIX (unknown) .5 ml on 20th November 2014. The subject received BOOSTRIX at week 38 of the pregnancy and during the third trimester of pregnancy. On an unknown date, an unknown time after receiving BOOSTRIX the subject developed vaccine exposure during pregnancy (Non-serious). …	NotAvailable		NotAvailable	NotAvailable	NotAvailable		NotAvailable	NotAvailable	U	20141120				OTH	OTH	No other medications	unknown			US2014GSK031371	1						N	Y
2015VAERSDATA.csv	565823	20150123		31	31		F	20150121	This is a prospective pregnancy case. This 31-year-old female subject was enrolled in an open label study: a prospective, exploratory, cohort study to detect and describe any abnormal pregnancy outcomes in women intentionally or unintentionally vaccinated with BOOSTRIX during pregnancy or within 28 days preceding. The subject received the 1st dose of BOOSTRIX (intramuscular) .5 ml on 26th Novembe…	NotAvailable		NotAvailable	NotAvailable	NotAvailable		NotAvailable	NotAvailable	U	20141126				OTH	OTH	No other medications	unknown			US2014GSK034162	1						N	Y
2015VAERSDATA.csv	565826	20150123		29	29		F	20150121	This is a prospective pregnancy case. This 29-year-old female subject was enrolled in an open label study: a prospective, exploratory, cohort study to detect and describe any abnormal pregnancy outcomes in women intentionally or unintentionally vaccinated with BOOSTRIX during pregnancy or within 28 days preceding conception. The subject received BOOSTRIX (intramuscular) .5 ml on 26th November 201…	NotAvailable		NotAvailable	NotAvailable	NotAvailable		NotAvailable	NotAvailable	U	20141126				OTH	OTH	No other medications	unknown			US2014GSK034163	1						N	Y
2015VAERSDATA.csv	565845	20150123		31	31		F	20150122	This is a prospective pregnancy case. This 31-year-old female subject was enrolled in a study. The subject received BOOSTRIX (injection) .5 ml on 29th December 2014. The subject's last menstrual period was on 3rd June 2014 and estimated date of delivery was 10th March 2015. The subject received BOOSTRIX at week 29 of the pregnancy and during the third trimester of pregnancy. On an unknown date, a…	NotAvailable		NotAvailable	NotAvailable	NotAvailable		NotAvailable	NotAvailable	U	20141229				OTH	OTH	No other medications	unknown			US2014GSK044550	1						N	Y
2015VAERSDATA.csv	565846	20150123		26	26		F	20150122	This is a prospective pregnancy case. This 26-year-old female subject was enrolled in a study. The subject received BOOSTRIX (injection) .5 ml on 29 December 2014. The subject's past medical history included human papilloma virus infection and miscarriage. Concurrent medical conditions included gestational diabetes. The subject's last menstrual period was on 16th June 2014 and estimated date of d…	NotAvailable		NotAvailable	NotAvailable	NotAvailable		NotAvailable	NotAvailable	U	20141229				OTH	OTH	No other medications	gestational diabetes	Papilloma viral infection; Abortion spontaneous		US2014GSK044551	1						N	Y
2015VAERSDATA.csv	565847	20150123		27	27		F	20150121	This is a prospective pregnancy case. This 27-year-old female subject was enrolled in a study. The subject received BOOSTRIX (injection) .5 ml on 12th December 2014. Concurrent medical conditions included gestational diabetes. The subject's last menstrual period was on 5th May 2014 and estimated date of delivery was 9th February 2015. The subject received BOOSTRIX at week 31 of the pregnancy and …	NotAvailable		NotAvailable	NotAvailable	NotAvailable		NotAvailable	NotAvailable	U	20141212				OTH	OTH	No other medications	gestational diabetes			US2014GSK041112	1						N	Y
2015VAERSDATA.csv	565848	20150123		23	23		F	20150122	This is a prospective pregnancy case. This 23-year-old female subject was enrolled in an open label study titled BOOSTRIX Pregnancy Registry: a prospective, exploratory, cohort study to detect and describe any abnormal pregnancy outcomes in women intentionally or unintentionally vaccinated with BOOSTRIX during pregnancy or within 28 days preceding conception. The subject received BOOSTRIX (inject…	NotAvailable		NotAvailable	NotAvailable	NotAvailable		NotAvailable	NotAvailable	U	20141229				OTH	OTH	No other medications	unknown			US2014GSK044553	1						N	Y
2015VAERSDATA.csv	565849	20150123		38	38		F	20150122	This is a prospective pregnancy case. This 38-year-old female subject was enrolled in a study. The subject received BOOSTRIX (intramuscular) .5 ml on 12th December 2014. The subject's last menstrual period was on 18th April 2014 and estimated date of delivery was 23rd January 2015. The subject received BOOSTRIX at week 34 of the pregnancy and during the third trimester of pregnancy. On an unknown…	NotAvailable		NotAvailable	NotAvailable	NotAvailable		NotAvailable	NotAvailable	U	20141212				OTH	OTH	No other medications	unknown			US2014GSK041120	1						N	Y
2015VAERSDATA.csv	565854	20150123		32	32		F	20150122	This prospective pregnancy case was reported by a pharmacist and described the occurrence of vaccine exposure during pregnancy in a 32-year-old female subject who was vaccinated with BOOSTRIX (GlaxoSmithKline). The subject had no previous pregnancies. On 18 June 2014, the subject received unspecified dose of BOOSTRIX (intramuscular, unknown injection site). Her last menstrual period was on 14 Oct…	NotAvailable		NotAvailable	NotAvailable	NotAvailable		NotAvailable	NotAvailable	U	20140618				OTH	OTH	No other medications	unknown			A1077976A	1						N	Y
2015VAERSDATA.csv	565855	20150123		36	36		F	20150122	This is a prospective pregnancy case. This 36-year-old female subject was enrolled in a study. The subject received the 1st dose of BOOSTRIX (unknown) on 23rd December 2014. The subject's last menstrual period was on 28th May 2014 and estimated date of delivery was 4th March 2015. The subject received BOOSTRIX at week 29 of the pregnancy and during the third trimester of pregnancy. On an unknown …	NotAvailable		NotAvailable	NotAvailable	NotAvailable		NotAvailable	NotAvailable	U	20141223				OTH	OTH	No other medications	unknown			US2014GSK044560	1						N	Y
2015VAERSDATA.csv	565856	20150123	OH	22	22		F	20150122	This prospective pregnancy case was reported by a healthcare professional and described the occurrence of vaccine exposure during pregnancy in a 22-year-old female subject who was vaccinated with BOOSTRIX (GlaxoSmithKline). On 9 September 2014, the subject received a dose of BOOSTRIX (intramuscular, administration site unknown). Her last menstrual period was on 24 December 2013 and estimated date…	NotAvailable		NotAvailable	NotAvailable	NotAvailable		NotAvailable	NotAvailable	U	20140909	20141004	25		PVT	PVT	No other medications	unknown	Allergy, Seasonal allergy, z-pak		A1088889A	1						N	Y
2015VAERSDATA.csv	565857	20150123		39	39		F	20150122	This is a prospective pregnancy case. This 39-year-old female subject was enrolled in a study. The subject received BOOSTRIX (intramuscular) on 5th January 2015. The subject's past medical history included live birth (The patient had 2 previous pregnancies with normal births). The subject's last menstrual period was on 2nd June 2014 and estimated date of delivery was 6th March 2015. The subject r…	NotAvailable		NotAvailable	NotAvailable	NotAvailable		NotAvailable	NotAvailable	U	20150105				OTH	OTH	No other medications	unknown	Live birth, the patient had 2 previous pregnancies with normal births.		US2015GSK004683	1						N	Y
2015VAERSDATA.csv	565919	20150126	CA	39	39		F	20150126	This prospective pregnancy case was reported by a nurse and described the occurrence of vaccine exposure during pregnancy in a 39-year-old female subject who was vaccinated with BOOSTRIX (GlaxoSmithKline). On 3 March 2014, the subject received unspecified dose of BOOSTRIX (intramuscular, unknown injection site). Her last menstrual period was on an unspecified date and estimated date of delivery w…	NotAvailable		NotAvailable	NotAvailable	NotAvailable		NotAvailable	NotAvailable	U	20140303				PUB	OTH	No other medications	unknown			A1070830A	1						N	Y
2015VAERSDATA.csv	565923	20150126	NE	26	26		F	20150126	This prospective pregnancy case was reported by a healthcare professional and described the occurrence of vaccine exposure during pregnancy in a 26-year-old female subject who was vaccinated with BOOSTRIX (GlaxoSmithKline). An ultrasound was performed on 26 November 2013. The Alpha-fetoprotein test was performed on 4 February 2014. The results were 51.3. On 13 May 2014, the subject received an un…	NotAvailable		NotAvailable	NotAvailable	NotAvailable		NotAvailable	NotAvailable	U	20140513				PVT	PVT	No other medications	unknown			A1073350A	1						N	Y
2015VAERSDATA.csv	565924	20150126	CA	33	33		F	20150126	This prospective pregnancy case was reported by a nurse and described the occurrence of vaccine exposure during pregnancy in a 33-year-old female subject who was vaccinated with BOOSTRIX (GlaxoSmithKline). This is subject's 1st pregnancy. On 14 April 2014, the subject received unspecified dose of BOOSTRIX (intramuscular, unknown injection site). Her last menstrual period was on 19 September 2013 …	NotAvailable		NotAvailable	NotAvailable	NotAvailable		NotAvailable	NotAvailable	U	20140414				PUB	OTH	No other medications	unknown			A1070829A	1						N	Y
2015VAERSDATA.csv	565950	20150127		28	28		F	20140417	Initial report received from a healthcare professional on 20 June 2013. A 28-year-old female patient, had received an intramuscular dose 1 of ADACEL vaccine (lot number C4327AA) in right deltoid on 20 June 2013. The patient was pregnant at the time of vaccination. last menstrual period date was unknown. The estimated date of delivery was 05 September 2013. The patient's health during pregnancy, r…	NotAvailable		NotAvailable	NotAvailable	NotAvailable		NotAvailable	NotAvailable	U	20130620			Not reported	OTH	OTH	UNK	unk	Patient History comments: The patient's health during pregnancy, risk factors (e.g. alcohol, tobacco or recreational drugs) and treatment for infertility were unknown. Concomitant medications were not reported.		201307130	1						N	Y
2015VAERSDATA.csv	565980	20150127	SC	29	29		F	20140417	Initial report received from a healthcare professional on 08 April 2013. A 29-year-old female patient, whose medical history and concomitant medications were not reported, had received an intramuscular dose of ADACEL vaccine (Lot number: U4612AA, expiry date: 9/15, dose number was not reported) on left deltoid on 8 April 2013. The patient was pregnant at the time of vaccination. The patient's las…	NotAvailable		NotAvailable	NotAvailable	NotAvailable		NotAvailable	NotAvailable	U	20130408			Not reported	OTH	OTH	UNK	unk	The patient's medical history and concomitant medications were not reported.		201304995	1						N	Y
2015VAERSDATA.csv	565988	20150127		26	26		F	20150127	This prospective pregnancy case was reported by a health professional and described the occurrence of vaccine exposure during pregnancy on a 26-year-old female subject who was vaccinated with BOOSTRIX (GlaxoSmithKline). Concurrent medications included Prenatal vitamins (Prenatal vitamin). On 16 June 2014, the subject received an unspecified dose of BOOSTRIX (intramuscular, administration site unk…	NotAvailable		NotAvailable	NotAvailable	NotAvailable		NotAvailable	NotAvailable	U	20140616	20140905	81		OTH	OTH	Prenatal vitamin	unknown			A1079202A	1						N	Y
2015VAERSDATA.csv	565989	20150127	OH	24	24		F	20150127	This prospective pregnancy case was reported by a nurse and described the occurrence of vaccine exposure during pregnancy in a 24-year-old female subject who was vaccinated with BOOSTRIX (GlaxoSmithKline). The subject's past medical history was not reported. No concurrent medication was reported. On 25 June 2014, the subject received an unspecified dose of BOOSTRIX (0.5 ml, intramuscular, unknown…	NotAvailable		NotAvailable	NotAvailable	NotAvailable		NotAvailable	NotAvailable	U	20140625	20140721	26		PVT	PVT	No other medications	unknown			A1078833A	1						N	Y
2015VAERSDATA.csv	565991	20150127	SC	29	29		F	20140417	Initial report received from a healthcare professional on 09 April 2013. A 29-year-old female patient had received first intramuscular dose of ADACEL vaccine (lot number U4431AA, anatomical site of vaccination was not reported) on 09 April 2013. The patient was pregnant at the time of vaccination. The last menstrual period date was 07 July 2012 and the expected date of delivery is 30 April 2013. …	NotAvailable		NotAvailable	NotAvailable	NotAvailable		NotAvailable	NotAvailable	U	20130409			Not reported	OTH	OTH	UNK	unk	The patient's health during pregnancy and risk factors (e.g.: alcohol, tobacco or recreational drugs) were reported as "not applicable".		201304968	1						N	Y
2015VAERSDATA.csv	565992	20150127	OH	28	28		F	20150127	This prospective pregnancy case was reported by a nurse and described the occurrence of vaccine exposure during pregnancy in a 28-year-old female subject who was vaccinated with BOOSTRIX (GlaxoSmithKline). The subject's past medical history was not reported. No concurrent medication was reported. On 25 June 2014, the subject received an unspecified dose of BOOSTRIX (0.5 ml, intramuscular, unknown…	NotAvailable		NotAvailable	NotAvailable	NotAvailable		NotAvailable	NotAvailable	U	20140625	20140903	70		PVT	PVT	No other medications	unknown			A1078835A	1						N	Y
2015VAERSDATA.csv	565993	20150127	OH	28	28		F	20150127	This prospective pregnancy case was reported by a health care professional and described the occurrence of vaccine exposure during pregnancy in a 28-year-old female subject who was vaccinated with BOOSTRIX (GlaxoSmithKline). The subject's medical history included 1 previous full-term pregnancy. On 21 May 2014, the subject received an unspecified dose of BOOSTRIX (Intramuscular, administration sit…	NotAvailable		NotAvailable	NotAvailable	NotAvailable		NotAvailable	NotAvailable	U	20140521				PVT	PVT	No other medications	unknown	Pregnancy		A1074824A	1						N	Y
2015VAERSDATA.csv	565997	20150127		39	39		F	20140417	Initial pregnancy report received from a healthcare professional on 10 April 2013. A 39-year-old female patient, had received the first dose of ADACEL vaccine (batch number: C4344AA, expiry date: 06/04/2015, site of administration was not reported) intramuscularly on 09 April 2013. The patient's medical history and concomitant medications were not reported. The patient was 17 weeks pregnant with …	NotAvailable		NotAvailable	NotAvailable	NotAvailable		NotAvailable	NotAvailable	U	20130409			Follow up info received from healthcare professional on 20 June 2013. The patient had unspecified prenatal tests on an unspecified date in May 2013.	OTH	OTH	KEFLEX; Iron; Prenatal	unk	The patient's medical history and concomitant medications were not reported. The patient was 17 weeks pregnant with twins. The patient had no specific risk factors.		201304957	1						N	Y
2015VAERSDATA.csv	565999	20150127	SC	26	26		F	20140417	Initial report received from a healthcare professional on 10 April 2013. A female patient (age not specified), had received an intramuscular dose of ADACEL vaccine (batch number: U4612AA, dose number and site of administration were not reported) on an unspecified date. The patient was pregnant. The patient's medical history, health during pregnancy, risk factors and concomitant mediations were no…	NotAvailable		NotAvailable	NotAvailable	NotAvailable		NotAvailable	NotAvailable	U	20130410			Not reported	OTH	OTH	UNK	unk	The patient's medical history, health during pregnancy, risk factors and concomitant medications were not reported.		201304978	1						N	Y
2015VAERSDATA.csv	566001	20150127	SC	37	37		F	20140417	Initial report received from a healthcare professional on 20 March 2013. A 37-year-old pregnant female patient had received first intramuscular dose of ADACEL vaccine (Lot number U4586AA, anatomical site of vaccination was not reported) on 20 March 2013. The last menstrual period date was 21 June 2012 and the expected date of delivery was 28 March 2013. The patient's health during pregnancy and r…	NotAvailable		NotAvailable	NotAvailable	NotAvailable		NotAvailable	NotAvailable	U	20130320			Not reported	OTH	OTH	UNK	unk	The patient's health during pregnancy and risk factors (e.g.: alcohol, tobacco or recreational drugs) were reported as not applicable. Details of concomitant medications were not reported.		201304280	1						N	Y
2015VAERSDATA.csv	566003	20150127	SC	37	37		F	20140417	Initial report received from a healthcare professional on 25 march 2013. A 37-year old female patient had received first intramuscular dose of ADACEL vaccine (Lot number U4586AA, anatomical site of vaccinations was not reported on 25 March 2013. The patient was pregnant at the time of vaccination. The last menstrual period date was 16 July 2012 and the expected date of delivery was 22 April 2013.…	NotAvailable		NotAvailable	NotAvailable	NotAvailable		NotAvailable	NotAvailable	U	20130325			Not reported	OTH	OTH	UNK	unk	Patient History comments: not reported.		201304410	1						N	Y
2015VAERSDATA.csv	566006	20150127	SC	29	29		F	20140417	Initial pregnancy report received from a healthcare professional on 04 April 2013. A 29-year-old female patient, whose medical history and concomitant medications were not reported, has received intramuscular first dose of ADACEL lot number: U4612AA (Anatomical site of vaccination was not reported) on 04 April 2013. The patient was pregnant during vaccination. The patient's last menstrual period …	NotAvailable		NotAvailable	NotAvailable	NotAvailable		NotAvailable	NotAvailable	U	20130404			Not reported	OTH	OTH	Unk	unk	Not reported		201304701	1						N	Y
2015VAERSDATA.csv	566015	20150127	IA	19	19		F	20140417	Initial pregnancy report received from a healthcare professional on 16 April 2013. A 19-year-old female patient, had received intramuscular first dose of ADACEL vaccine batch number U4431BA (anatomical site of vaccination was not reported) on 16 April 2013. The patient was seen in emergency room for laceration on unspecified date. Patient's concomitant medications were not reported. The patient r…	NotAvailable		NotAvailable	NotAvailable	NotAvailable		NotAvailable	NotAvailable	U	20130415			Not reported.	OTH	OTH	UNK	unk	Laceration; On an unspecified date, the patient was seen in emergency room for laceration. Patient's concomitant medications were not reported.		201305121	1						N	Y
2015VAERSDATA.csv	566016	20150127	SC	41	41		F	20140417	Initial pregnancy report received from a healthcare professional on 09 April 2013. A 41-year-old female patient, with no medical history and whose concomitant medications were not reported, had received intramuscular first dose of ADACEL lot number: U4431AA (Anatomical site of vaccination was not reported) on 09 April 2013. The patient was pregnant during vaccination. Date of last menstrual perio…	NotAvailable		NotAvailable	NotAvailable	NotAvailable		NotAvailable	NotAvailable	U	20130409			Not reported	OTH	OTH	Unk	unk	No medical history		201304971	1						N	Y
2015VAERSDATA.csv	566017	20150127	CT	31	31		F	20140417	Initial pregnancy report received from a healthcare professional on 09 April 2013. A 31-year-old female patient, who had no medical history, had received intramuscular first dose of ADACEL (lot number: C4366AA, site of vaccination was not reported) on 09 April 2013. The patient was pregnant during vaccination. The patient's date of last menstrual period was reported as 08 September 2012 and the e…	NotAvailable		NotAvailable	NotAvailable	NotAvailable		NotAvailable	NotAvailable	U	20130409			Not reported; Follow-up information received from a healthcare professional on 19 August 2013: The prenatal test done on an unspecified date revealed normal results.	PVT	OTH	Pantoprazole; Ondansetron	unk	Chronic gastritis; Nausea; GERD; The patient had no relevant medical history. Follow-up information received from a healthcare professional on 19 August 2013: The patient had chronic gastritis at the time of vaccination. The patient also had nausea and GERD (Gastro Esophageal Reflux Disease). The patient was taking ZOFRAN 8 mg for nausea and PROTONIX 40 mg for Nausea/GERD (Gastro Esophageal Reflu…		201304954	1						N	Y
2015VAERSDATA.csv	566018	20150127	SC	36	36		F	20140417	Initial report received from a healthcare professional on 05 April 2013. A 36-year-old female patient had received first intramuscular dose of ADACEL vaccine (Lot number U4612AA, anatomical site of vaccination was not reported) on 05 April 2013. The patient was pregnant at the time of vaccination. The last menstrual period date was 29 August 2012 and the expected date of delivery was reported as …	NotAvailable		NotAvailable	NotAvailable	NotAvailable		NotAvailable	NotAvailable	U	20130405			Not reported	OTH	OTH	UNK	unk	Patient History Comments: Not reported		201304847	1						N	Y
2015VAERSDATA.csv	566019	20150127	SC	32	32		F	20140417	Initial pregnancy report received from a healthcare professional on 03 April 2013. A 32-year-old pregnant female patient whose medical history was reported as "not applicable and concomitant medications were not reported, had received an intramuscular first dose of ADACEL batch number U4431AA (Anatomical site of administration was not reported0 on 02 April 2013. The patient's last menstrual perio…	NotAvailable		NotAvailable	NotAvailable	NotAvailable		NotAvailable	NotAvailable	U	20130402			Not reported	OTH	OTH	Unk	unk	The patient's medical history was reported as "not applicable".		201304647	1						N	Y
2015VAERSDATA.csv	566020	20150127	SC	30	30		F	20140417	Initial report received from a healthcare professional on 26 March 2013. A 30-year-old female patient, had received a dose 1 of ADACEL vaccine (lot number: U4612AA, site of vaccination was not reported) intramuscularly on 26 March 2013. The patient was pregnant at the time of vaccination. The last menstrual period was on 17 July 2012. The patient's estimated date of delivery was reported as 23 Ap…	NotAvailable		NotAvailable	NotAvailable	NotAvailable		NotAvailable	NotAvailable	U	20130326			Not reported	OTH	OTH	UNK	unk	The patient's health during pregnancy and risk factors (e.g.: alcohol, tobacco or recreational drugs) were not reported.		201304404	1						N	Y
2015VAERSDATA.csv	566026	20150127	SC	26	26		F	20140417	Initial report received from a healthcare professional on 22 March 2013. A 26-year-old female patient, had received an intramuscular dose of ADACEL (lot number: U4586AA and site of administration was not reported) on 21 March 2013. The patient's health during pregnancy, specific risk factors (e.g. alcohol, tobacco or recreational drugs) and treatment for infertility were reported as "Not Applicab…	NotAvailable		NotAvailable	NotAvailable	NotAvailable		NotAvailable	NotAvailable	U	20130321			Not reported	OTH	OTH	Unk	unk	The patient's health during pregnancy, specific risk factors (e.g. alcohol, tobacco or recreational drugs) and treatment for infertility were reported as "Not Applicable". Concomitant medications were not reported.		201304365	1						N	Y
2015VAERSDATA.csv	566027	20150127	SC	37	37		F	20140417	Initial pregnancy report received from a healthcare professional on 08 May 2013. A 37-year-old female patient, whose medical history and concomitant medications were not reported, had received a first intramuscular dose of ADACEL vaccine, (lot number: U4612AA, and site of vaccination was not reported) on 08 May 2013. The date of last menstrual period was on 24 August 2012. The patient's estimated…	NotAvailable		NotAvailable	NotAvailable	NotAvailable		NotAvailable	NotAvailable	U	20130508			Not reported	OTH	OTH	UNK	unk	Not reported		201305949	1						N	Y
2015VAERSDATA.csv	566029	20150127	SC	30	30		F	20140417	Initial pregnancy report received from a healthcare professional on 22 March 2013. A 30-year-old female patient, whose medical history and concomitant medications were not reported, had received intramuscular first dose of ADACEL vaccine lot number: U4612AA (Anatomical site of vaccination was not reported) on 21 March 2013. The patient was pregnant during vaccination. The patient's last menstrual…	NotAvailable		NotAvailable	NotAvailable	NotAvailable		NotAvailable	NotAvailable	U	20130321			Not reported	OTH	OTH	UNK	unk	Not reported		201304364	1						N	Y
2015VAERSDATA.csv	566031	20150127	SC	36	36		F	20140417	Initial report received from a healthcare professional on 21 March 2013. A 36-year-old pregnant female patient had received intramuscular first dose of ADACEL (Lot number: U4586AA, site of vaccination was not reported) on 20 March 2013. The patient's last menstrual period was on 01 August 2012 The patient's estimated date of delivery was reported as 8 May 2013. As per reporter, the patient had no…	NotAvailable		NotAvailable	NotAvailable	NotAvailable		NotAvailable	NotAvailable	U	20130320			Not reported	OTH	OTH	UNK	unk	The patient's health during pregnancy and risk factors (e.g.: alcohol, tobacco or recreational drugs) were reported as "not applicable".		201304307	1						N	Y
2015VAERSDATA.csv	566034	20150127	SC	28	28		F	20140417	Initial report received from a healthcare professional on 20 March 2013. A 28-year-old female patient had received first dose of ADACEL vaccine (Lot number: U4586AA, site of vaccination was not reported) intramuscularly on 20 March 2013. At the time of vaccination the patient was pregnant. The patient's last menstrual period was on 18 June 2012. The patient's estimated date of delivery was report…	NotAvailable		NotAvailable	NotAvailable	NotAvailable		NotAvailable	NotAvailable	U	20130320			Not reported	OTH	OTH	UNK	unk	The patient's health during pregnancy and risk factors (e.g.: alcohol, tobacco or recreational drugs) were reported as "not applicable".		201304279	1						N	Y
2015VAERSDATA.csv	566038	20150127	SC	35	35		F	20140417	Initial report received from a healthcare professional on 19 March 2013. A 35-year-old female patient had received first dose of ADACEL vaccine (lot number: U4431AA, site of vaccination was not reported) intramuscularly on 19 March 2013. The patient's last menstrual period was on 20 August 2012. The patient's estimated date of delivery was reported as 27 May 2013. The patient's health during preg…	NotAvailable		NotAvailable	NotAvailable	NotAvailable		NotAvailable	NotAvailable	U	20130319			Not reported	OTH	OTH	UNK	unk	The patient's health during pregnancy and risk factors (e.g.: alcohol, tobacco or recreational drugs) were reported as "not applicable". Treatment for infertility was reported as "not applicable".		201304240	1						N	Y
2015VAERSDATA.csv	566040	20150127	SC	33	33		F	20140417	Initial report received from a healthcare professional on 18 March 2013. A 33-year-old female patient, whose medical history and concomitant medications were not reported, received a first intramuscular dose of ADACEL vaccine (Lot number: U4586AA and site of vaccination was not reported) on 18 March 2013. The patient was pregnant at the time of vaccination. Patient's last menstrual period date wa…	NotAvailable		NotAvailable	NotAvailable	NotAvailable		NotAvailable	NotAvailable	U	20130318			Not reported	OTH	OTH	UNK	unk	The patient's medical history and concomitant medications were reported as "Not applicable".		201304201	1						N	Y
2015VAERSDATA.csv	566045	20150127	SC	28	28		F	20140417	Initial report received from a healthcare professional on 30 April 2013. A 28-year-old female patient had received an intramuscular first dose of ADACEL vaccine (lot number: U4612AA, anatomical site of vaccination was not reported) on 30 April 2013. The patient was pregnant at the time of vaccination. The patient's last menstrual period date was 03 September 2012 and estimated delivery date was r…	NotAvailable		NotAvailable	NotAvailable	NotAvailable		NotAvailable	NotAvailable	U	20130430			Not reported	OTH	OTH	UNK	unk	Not reported.		201305607	1						N	Y
2015VAERSDATA.csv	566049	20150127	CT	27	27		F	20140417	Initial report received from a health care professional on 08 May 2013. A 27-yearold pregnant female patient, had received first intramuscular dose of ADCEL vaccine (Lot number: C4366AA in right deltoid) on 08 May 2013. Patient's last menstrual period was reported on 23 October 2012. The estimated date of delivery was reported as 31 July 2013. As of 08 May 2013, the patient had not experienced an…	NotAvailable		NotAvailable	NotAvailable	NotAvailable		NotAvailable	NotAvailable	U	20130523			Not reported	OTH	OTH	UNK	unk	Not reported		201305910	1						N	Y
2015VAERSDATA.csv	566051	20150127	SC	33	33		F	20140417	Initial report received from a healthcare professional on 01 May 2013. A 33-year-old female patient had received first intramuscular dose of ADACEL (Lot number: U4612AA, anatomical site of vaccination was not reported) on 01 May 2013. The patient was pregnant at the time of vaccination. The last menstrual period date was 15 October 2012 and the expected date of delivery is 22 July 2013. The patie…	NotAvailable		NotAvailable	NotAvailable	NotAvailable		NotAvailable	NotAvailable	U	20130501			Not reported	OTH	OTH	UNK	unk	The patient's health during pregnancy and risk factors (e.g.: alcohol, tobacco or recreational drugs) were not reported.		201305600	1						N	Y
2015VAERSDATA.csv	566052	20150127		36	36		F	20140417	Initial report received from a healthcare professional on 07 June 2013. A 36-year old female patient had received an intramuscular dose 1 of ADACEL vaccine (Lot number: C4418BA, site of vaccination was not reproted) on 18 May 2013. The patient was pregnant at the time of vaccination. The patient's last menstrual period date was unknown. The patient's estimated date of delivery was 15 June and med…	NotAvailable		NotAvailable	NotAvailable	NotAvailable		NotAvailable	NotAvailable	U	20130518			Not reported	OTH	OTH	UNK	unk	The patient had no risk factors (e.g. alcohol, tobacco or recreational drugs). Concomitant medications and medical history were not reported. The patient had not received any treatment for infertility.		201306871	1						N	Y
2015VAERSDATA.csv	566053	20150127	SC	30	30		F	20140417	Initial report received from a healthcare professional on 09 May 2013. A 30-year-old female patient had received first dose of ADACEL vaccine (lot number: U4612AA, anatomical site of vaccination was not reported) intramuscularly on 08 May 2013. The patient was pregnant at the time of vaccination. The patient's medical history, risk factors (e.g.: alcohol, tobacco or recreational drugs) and concom…	NotAvailable		NotAvailable	NotAvailable	NotAvailable		NotAvailable	NotAvailable	U	20130508			Not reported	OTH	OTH	UNK	unk	The patient's medical history, risk factors (e.g.: alcohol, tobacco or recreational drugs) and concomitant medications were not reported.		201305950	1						N	Y
2015VAERSDATA.csv	566055	20150127	SC	25	25		F	20140417	Initial pregnancy report received from a healthcare professional on 06 May 2013. A 25-year-old female patient had received first intramuscular dose of ADACEL (Lot number U4612AA, anatomical site of vaccination not reported) on 01 May 2013. The patient was pregnant at the time of vaccination. The last menstrual period date was 17 September 2012 and the expected date of delivery is 24 June 2013. Pr…	NotAvailable		NotAvailable	NotAvailable	NotAvailable		NotAvailable	NotAvailable	U	20130501			Not reported	OTH	OTH	UNK	unk	The patient's health duirng ppregnancy and risk factors (e.g.: alcohol, tobacco or recreational drugs) were reported as not applicable.		201305924	1						N	Y
2015VAERSDATA.csv	566056	20150127	SC	34	34		F	20140417	Initial pregnancy report received from a healthcare professional on 10 June 2013. A 34-year-old female patient had received an intramuscular 0.5 ml dose of ADACEL vaccine (Lot number: U4612AA, dose number not reported) in right deltoid region on 10 June 2013. The patient was pregnant at the time of vaccination. The last menstrual period date was 07 November 2012. The estimated date of delivery wa…	NotAvailable		NotAvailable	NotAvailable	NotAvailable		NotAvailable	NotAvailable	U	20130610			Not reported	OTH	OTH	UNK	unk	The patient's health during pregnancy, concomitant medications, medical history and risk factors were not reported.		201306896	1						N	Y
2015VAERSDATA.csv	566057	20150127	SC	33	33		F	20140417	Initial pregnancy report received from a healthcare professional on 06 May 2013. A 33-year-old female patient had received an intramuscular dose 1 of ADACEL (lot number U4612AA, anatomical site of vaccination not reported) on 01 May 2013. The patient was pregnant at the time of vaccination. The last menstrual period date was 15 August 2012 and the expected date of delivery is 22 May 2013. Prenata…	NotAvailable		NotAvailable	NotAvailable	NotAvailable		NotAvailable	NotAvailable	U	20130501			Not reported	OTH	OTH	UNK	unk	The patient's health during pregnancy and risk factors (e.g.: alcohol, tobacco or recreational drugs) were reported as not applicable.		201305926	1						N	Y
2015VAERSDATA.csv	566059	20150127	CT	28	28		F	20140417	Initial report received from a healthcare professional on 24 May 2013. A 28-year-old female patient had received an intramuscular first dose of ADACEL vaccine (Lot no: C4366AA, site of vaccination was not reported) on 24 May 2013. The patient was pregnant at the time of vaccination. Patient's date of last menstrual period was 01 September 2012 and the estimated date of delivery was reported as 08…	NotAvailable		NotAvailable	NotAvailable	NotAvailable		NotAvailable	NotAvailable	U	20130524			Not reported	OTH	OTH	UNK	unk	The patient's medical history and concomitant medication were not reported.		201306444	1						N	Y
2015VAERSDATA.csv	566061	20150127	SC	20	20		F	20140417	Initial report received from a healthcare professional on 21 June 2013. A 20-year old female patient had received an intramuscular dose 1 of ADACEL (batch number: U4612AA and site of administration was not reported) on 21 June 2013. The patient was pregnant at the time of vaccination. The patient's last menstrual period date was 01 November 2012. The estimated date of delivery was 08 August 2013.…	NotAvailable		NotAvailable	NotAvailable	NotAvailable		NotAvailable	NotAvailable	U	20130621			Not reported	OTH	OTH	Unk	unk	The patient's health during pregnancy, risk factors, concomitant medications, treatment for infertility and medical history were not reported.		201307210	1						N	Y
2015VAERSDATA.csv	566062	20150127	SC	35	35		F	20140417	Initial pregnancy report received from a healthcare professional on 28 May 2013. A 35-year-old female patient, whose medical history and concomitant medications were not reported, had received intramuscular 0.5 ml first dose of ADACEL lot number: U4512AA (Expiry date 09/20/2015) in right deltoid on 28 May 2013. The patient received vaccine during her pregnancy. The patient's last menstrual period…	NotAvailable		NotAvailable	NotAvailable	NotAvailable		NotAvailable	NotAvailable	U	20130528			Not reported	OTH	OTH	Unk	unk	Not reported		201306479	1						N	Y
2015VAERSDATA.csv	566063	20150127	SC	28	28		F	20140417	Initial report received from a healthcare professional on 08 May 2013. A 28-year-old female patient had received an intramuscular 0.5ml dose of ADACEL (Lot number: U4612AA, Exp. date: 20-Sep-2015) in right deltoid on 08 May 2013. The patient was pregnant at the time of vaccination. The date of last menstrual period was 27 September 2012 and the expected date of delivery was 04 July 2013. The pati…	NotAvailable		NotAvailable	NotAvailable	NotAvailable		NotAvailable	NotAvailable	U	20130508			Not reported	OTH	OTH	UNK	unk	The patient medical history and concomitant medication were not reported.		201305906	1						N	Y
2015VAERSDATA.csv	566065	20150127	SC	35	35		F	20140417	Initial pregnancy report received from a healthcare professional on 07 June 2013. A 35-year-old female patient had received intramuscular dose 1 of ADACEL (Lot number U4612AA) in left deltoid on 07 June 2013. The patient was pregnant at the time of vaccination. The last menstrual period date was 11 October 2012 and the expected date of delivery is 18 July 2013. At the time of the report, the pati…	NotAvailable		NotAvailable	NotAvailable	NotAvailable		NotAvailable	NotAvailable	U	20130607			Not reported	OTH	OTH	UNK	unk	The patient's health during pregnancy and risk factors (e.g.: alcohol, tobacco or recreational drugs) were not reported.		201306876	1						N	Y
2015VAERSDATA.csv	566067	20150127	SC	29	29		F	20140417	Initial report received from a healthcare professional on 07 June 2013. A 29-year-old female patient had received an intramuscular dose 1 of ADACEL (lot number: U4612AA, exp. date: 9-10-15, anatomical site of administration was not reported) on 07 June 2013. The patient was pregnant at the time of vaccination. The last menstrual period date was 04 November 2012. The estimated date of delivery was…	NotAvailable		NotAvailable	NotAvailable	NotAvailable		NotAvailable	NotAvailable	U	20130607			Not reported	OTH	OTH	Unk	unk	The patient's health during pregnancy, concomitant medications, medical history and risk factors were not reported.		201306874	1						N	Y
2015VAERSDATA.csv	566068	20150127	SC	37	37		F	20140417	Initial report received from a healthcare professional on 11 June 2013. A 37-year-old female patient had received an intramuscular first dose of ADACEL (Lot number: U4612AA, anatomical site of administration was not reported) on 11 June 2013. The patient was pregnant at the time of vaccination. The last menstrual period date was 15 November 2012. The estimated date of delivery was reported as 16 …	NotAvailable		NotAvailable	NotAvailable	NotAvailable		NotAvailable	NotAvailable	U	20130611			Laboratory investigations were not reported.	OTH	OTH	Unk	unk	Not reported		201306897	1						N	Y
2015VAERSDATA.csv	566087	20150127	ME	25	25		F	20140417	Initial information received from a healthcare professional on 03 June 2013. A 25-year-old female patient, had received an intramuscular dose 1 of ADACEL (Lot number C4311AA) on 06 March 2013. The patient's last menstrual period date was on 03 March 2013 and estimated delivery date was reported as 08 December 2013. At the time of the report, the patient had not experienced any adverse events. The…	NotAvailable		NotAvailable	NotAvailable	NotAvailable		NotAvailable	NotAvailable	U	20130603			Not reported	OTH	OTH	Citalopram hydrobromide	unk	Not reported		201306628	1						N	Y
2015VAERSDATA.csv	566090	20150127	SC	31	31		F	20140417	Initial pregnancy report received on 10 June 2013 and follow-up information received on 12 June 2013 and 13 June 2013 from a healthcare professional. An adult female patient, whose medical history was not reported, had received an intramuscular dose 1 of ADACEL (Lot number U4612AN, anatomical site of vaccination was not reported) on an unspecified date. The last menstrual period date was 22 Novem…	NotAvailable		NotAvailable	NotAvailable	NotAvailable		NotAvailable	NotAvailable	U	20130610			Not reported	OTH	OTH	UNK	unk	Not reported		201306925	1						N	Y
2015VAERSDATA.csv	566093	20150127	SC	26	26		F	20140417	Initial report recei9ved from a health care professional on 20 June 2013. A 26-year-old female patient had received an intramuscular dose 1 of ADACEL vaccine (batch number: U4612AA, site of administration was not reported) on 20 June 2013. The patient was pregnant at the time of vaccination. The patient's last menstrual period date was 08 November 2012. The estimated date of delivery was 15 Augus…	NotAvailable		NotAvailable	NotAvailable	NotAvailable		NotAvailable	NotAvailable	U	20130620			Not reported	OTH	OTH	UNK	unk	The patient's health during pregnancy, risk factors, concomitant medications, treatment for infertility and medical history were not reported.		201307129	1						N	Y
2015VAERSDATA.csv	566095	20150127	SC	36	36		F	20140417	Initial report received from a healthcare professional on 26 June 2013. A 36-year-old female patient, whose medical history and concomitant medication were not reported, had received an intramuscular first dose of ADACEL vaccine (lot number: U4612AA, site of administration was not reported) on 26 June 2013. The patient was pregnant at the time of vaccination. Last menstrual period date was 02 Dec…	NotAvailable		NotAvailable	NotAvailable	NotAvailable		NotAvailable	NotAvailable	U	20130626			Not reported.	OTH	OTH	UNK	un	Not reported		201307392	1						N	Y
2015VAERSDATA.csv	566096	20150127	SC	30	30		F	20140417	Initial report received on 25 June 2013 and follow-up information received on 26 June 2013 from a healthcare professional. A 30-year-old female patient had received intramuscular first dose of ADACEL vaccine lot number: U4612AA in right deltoid on 25 June 2013. The patient was not sick at the time of vaccination. The patient had Penicillin and Sulfa drugs allergy. The patient had no serious react…	NotAvailable		NotAvailable	NotAvailable	NotAvailable		NotAvailable	NotAvailable	U	20130625			Not reported	OTH	OTH	UNK	unk	The patient was not sick at the time of vaccination. The patient had penicillin and Sulfa drugs allergy. The patient had no serious reaction after receiving a vaccination in past. The patient had no history of cancer, leukemia, AIDS or any other immune system problem and did not receive any Cortisone, Prednisone, other steroids or anticancer drugs or had any X-ray treatment. The patient had not r…		201307393	1						N	Y
2015VAERSDATA.csv	566097	20150127	SC	37	37		F	20140417	Initial pregnancy report received from a healthcare professional on 28 June 2013. A 37-year-old female patient, whose medical history and concomitant medication were not reported, had received an intramuscular first dose of ADACEL (lot number: U4612AA, Expiry date: 20-Sep-2015, site of administration was not reported) on 28 June 2013. The patient was pregnant at the time of vaccination. Date of l…	NotAvailable		NotAvailable	NotAvailable	NotAvailable		NotAvailable	NotAvailable	U	20130628			None	OTH	OTH	UNK	unk	Not reported		201307445	1						N	Y
2015VAERSDATA.csv	566098	20150127	SC	39	39		F	20140417	Initial report received from a healthcare professional on 01 July 2013. A 39-year-old female patient, whose medical history and concomitant medications were not reported, had received an intramuscular first dose of ADACEL vaccine (batch number: U4612AA, site of vaccination was not reported) on 01 July 2013. The patient was pregnant at the time of vaccination. The patient's last menstrual period d…	NotAvailable		NotAvailable	NotAvailable	NotAvailable		NotAvailable	NotAvailable	U	20130701			Not reported	OTH	OTH	UN	unk	Not reported		201307475	1						N	Y
2015VAERSDATA.csv	566099	20150127	SC	29	29		F	20140417	Initial report received from a healthcare professional on 01 July 2013. A 29-year-old female patient, whose medical history and concomitant medications were not reported, had received intramuscular dose 1 of ADACEL (Lot number: U4612AA, site of vaccination not reported) on 01 July 2013. The patient was pregnant at the time of vaccination. Last menstrual period date was 24 October 2012 and the est…	NotAvailable		NotAvailable	NotAvailable	NotAvailable		NotAvailable	NotAvailable	U	20130701			Not reported	OTH	OTH	Unk	unk	The patient's medical history and concomitant medications were not reported.		201307480	1						N	Y
2015VAERSDATA.csv	566100	20150127	KY	34	34		F	20140417	Initial report received from a healthcare professional on 01 July 2013. A 34-year-old female patient had received an intramuscular dose of ADACEL vaccine (batch number: C4385AA and site of administration was not reported) on 27 June 2013. The patient was pregnant. The patient's last menstrual period date was reported as unknown. The estimated date of delivery was not reported. At the time of the …	NotAvailable		NotAvailable	NotAvailable	NotAvailable		NotAvailable	NotAvailable	U	20130627			Not reported.	OTH	OTH	UNK	unk	The patient's health during pregnancy was good and risk factors (e.g.: alcohol, tobacco or recreational drugs) were not reported. Concomitant medication were not reported.		201307509	1						N	Y
2015VAERSDATA.csv	566101	20150127	OH	24	24		F	20140417	Initial report received from a healthcare professional on 02 July 2013. A 24-year-old female patient may be inadvertently received an intramuscular dose 2 of ADACEL vaccine (batch number: U4586AA, site of administration was not reported) on 02 July 2013. The patient was pregnant at the time of vaccination. The patient's last menstrual period date was 05 December 2012 and estimated date of deliver…	NotAvailable		NotAvailable	NotAvailable	NotAvailable		NotAvailable	NotAvailable	U	20130702			Not reported; Follow up information received from a healthcare professional on 15 August 2013. On an unspecified date, Quad AFP test was done which was positive for increased risk for Down syndrome.	PVT	OTH	UNK	anemia	The patient had received dose 1 of ADACEL vaccine (lot number, route and site of administration was not reported) on 14 June 2013 during current pregnancy as well. The patient had no risk factors. Follow-up information received from a healthcare professional on 15 August 2013. The patient had no family history of congenital abnormality. The patient had not received any drug during or prior pregna…		201307511	1						N	Y
2015VAERSDATA.csv	566118	20150127	SC	31	31		F	20140417	Initial pregnancy report received from a healthcare professional on 02 July 2013. A 32-year-old female patient had received intramuscularly first dose of ADACEL vaccine (Lot number: L44617AA and site of administration was not reported) on 02 July 2013. The patient had no significant medical history, no known allergy and had no serious reaction to previous vaccination. The patient had not received…	NotAvailable		NotAvailable	NotAvailable	NotAvailable		NotAvailable	NotAvailable	U	20120702			Not reported	OTH	OTH	UNK	unk	The patient had no signfiicant medical history, no known allergy and had no serious reaction to previous vaccination. The patient had not received any vaccinations in last four weeks and has no history of taking Prednisone, cortisone, steroids nor any anticancer drugs. The patient had not received transfusions of any blood or blood products.		201307514	1						N	Y
2015VAERSDATA.csv	566119	20150127	SC	36	36		F	20140417	Initial report received from a healthcare professional on 10 July 2013. A female patient whose age, date of birth, medical history and concomitant medications were not reported, had received an intramuscular first dose of ADACEL vaccine (batch number: U4612AA and site of administration was not reported) on 09 July 2013. The patient was pregnant at the time of vaccination. The patient's last menst…	NotAvailable		NotAvailable	NotAvailable	NotAvailable		NotAvailable	NotAvailable	U	20130709			Not reported	OTH	OTH	UNK	unk	The patient's concomitant medications and medical history were not reported.		201307755	1						N	Y
2015VAERSDATA.csv	566121	20150127	SC	24	24		F	20140417	Initial report received from a healthcare professional on 11 July 2013. A 24-year-old female patient, whose medical history, risk factors, health during pregnancy and concomitant medications were not reported, had received an intramuscular dose of ADACEL vaccine, batch number: U4617AA in left deltoid on 11 July 2013. The patient was pregnant at the time of vaccination. The patient's last menstrua…	NotAvailable		NotAvailable	NotAvailable	NotAvailable		NotAvailable	NotAvailable	U	20130711			Not reported	OTH	OTH	UNK	unk	Not reported		201307774	1						N	Y
2015VAERSDATA.csv	566122	20150127	SC	28	28		F	20140417	Initial report received from a healthcare professional on 11 July 2013. A female patient, had received a dose of ADACEL vaccine, batch number: U4667AA (route and anatomical site of administration were not reported) on an unspecified date. The patient was pregnant. The patient's last menstrual period data was 1 December 2012 and the estimated date of delivery was 07 September 2013. The patient's m…	NotAvailable		NotAvailable	NotAvailable	NotAvailable		NotAvailable	NotAvailable	U	20130711			Not reported	OTH	OTH	UNK	unk	The patients medical history and concomitant medications were not reported. Patient had no risk factors.		201307776	1						N	Y
2015VAERSDATA.csv	566123	20150127	CT	31	31		U	20140417	Initial report received from a healthcare professional on 16 July 2013. A 31-year old female patient had received an intramuscular dose 1 of ADACEL vaccine (batch number: UA567AA) in the right deltoid on 16 July 2013. The patient was pregnant at the time of vaccination. The patient's last menstrual period date was reported as unknown. The estimated date of delivery was unspecified date of Septemb…	NotAvailable		NotAvailable	NotAvailable	NotAvailable		NotAvailable	NotAvailable	U	20130716			Not reported	OTH	OTH	UNK	unk	Patient's medical history and concomitant medications were not reported. Follow-up information received on 09 September 2013. The patient had one previous pregnancy-spontaneous abortion prior to 20 weeks gestation.		201307907	1						N	Y
2015VAERSDATA.csv	566132	20150127	SC	33	33		F	20140417	Initial report received from a healthcare professional on 17 July 2013. A 33-year-old female patient had received an intramuscular dose of ADACEL vaccine; lot number U4667AA (anatomical site of administration was not reported) on 17 July 2013. The patient was pregnant at the time of vaccination. Last menstrual period date was 30 November 2012. The estimated date of delivery was reported as 06 Sep…	NotAvailable		NotAvailable	NotAvailable	NotAvailable		NotAvailable	NotAvailable	U	20130717			Not reported	OTH	OTH	UNK	unk	The patient's medical history and concomitant medication were not reported.		201307934	1						N	Y
2015VAERSDATA.csv	566134	20150127	SC	26	26		F	20140417	Initial report received from healthcare professional on 30 April 2013. A 26-year-old female patient had received an intramuscular dose of Tdap vaccine (Mfr unknown) (batch number-64612AA, anatomical site of administration was not reported) on an unspecified date. The patient was pregnant. The patient's last menstrual period was on 20 September 2013. The patient's estimated date of delivery was 06…	NotAvailable		NotAvailable	NotAvailable	NotAvailable		NotAvailable	NotAvailable	U	20130430			Not reported	OTH	OTH	UNK	unk	Not reported.		201305581	1						N	Y
2015VAERSDATA.csv	566137	20150127	SC	26	26		F	20140417	Initial report received from a healthcare professional on 17 July 2013. A female patient, whose medical history and concomitant medications were not reported, had received an intramuscular dose of ADACEL vaccine (Lot number: U4667AA, anatomical site of administration not reported) on an unspecified date. The last menstrual period was reported as 03 December 2012. The patient's estimated date of d…	NotAvailable		NotAvailable	NotAvailable	NotAvailable		NotAvailable	NotAvailable	U	20130716				OTH	OTH	UNK	unk	The patient medical history and concomitant medications were not reported.		201307936	1						N	Y
2015VAERSDATA.csv	566143	20150127	SC	34	34		F	20140417	Initial report received from a healthcare professional on 10 April 2013. A female patient, whose age, medical history and concomitant medications were not reported, had received an intramuscular dose of ADACEL vaccine (lot number: U4612AA, site of administration was not reported) on an unspecified date. The patient was pregnant. The patient's last menstrual period date was 10 August 2012 and the …	NotAvailable		NotAvailable	NotAvailable	NotAvailable		NotAvailable	NotAvailable	U	20130410			Not reported	OTH	OTH	UNK	unk	The patient's health during pregnancy and risk factors (e.g.: alcohol, tobacco or recreational drugs) were not reported.		201305015	1						N	Y
2015VAERSDATA.csv	566146	20150127		29	29		F	20140417	Initial report received from a healthcare professional on 11 April 2013. A 29-year-old female patient, with no medical history, had received an intramuscular dose of ADACEL vaccine (Lot number: C4152AA, site of vaccination was not reported) on 20 September 2012. The patient was pregnant at the time of vaccination. No other information was provided. The last menstrual period date was unknown. The …	NotAvailable		NotAvailable	NotAvailable	NotAvailable		NotAvailable	NotAvailable	U	20130411			Not reported	OTH	OTH	UNK	unk	The patient was healthy at the time of vaccination. No other information was provided.		201305036	1						N	Y
2015VAERSDATA.csv	566148	20150127	CT	25	25		F	20140417	Initial report received from a healthcare professional on 12 April 2013. A 27-year-old female patient, had received an intramuscular first dose of ADACEL vaccine (batch number: C4366AA, expiry date: 06/27/2015, site of administration was not reported) on 10 April 2013. The patient was pregnant at the time of vaccination. The patient's medical history, health during pregnancy, specific risk factor…	NotAvailable		NotAvailable	NotAvailable	NotAvailable		NotAvailable	NotAvailable	U	20130430			Not reported	PVT	PVT	Vitamins	unk	Gestational diabetes; The patient's medical history, health during pregnancy, specific risk factors and concomitant medications were not reported. Follow-up information received on 05 July 2013. The patient had 1 previous pregnancy with outcome of 1 live birth (no congenital abnormality). Patient had prenatal vitamin as concomitant medication. The patient had gestational diabetes on unspecified d…		201305037	1						N	Y
2015VAERSDATA.csv	566149	20150127	CT	41	41		F	20140417	Initial pregnancy report received from a healthcare professional on 15 April 2013. A 41-year-old female patient, whose medical history and concomitant medications were not reported, had received intramuscular first dose of ADACEL vaccine batch number C4366AA (anatomical site of vaccination was not reported) on 15 April 2013. The patient was pregnant at the time of vaccination. The patient's last …	NotAvailable		NotAvailable	NotAvailable	NotAvailable		NotAvailable	NotAvailable	U	20130415			Lab details were not reported. Follow-up information received on 19 August 2013 from a healthcare professional. The patient's prenatal testing done on an unspecified date was normal.	PVT	OTH	UNK	unk	Patient's medical history and concomitant medications were not reported. Follow-up information received from a healthcare professional on 19 August 2013; The patient and her husband had no ongoing illness. The patient did not receive any treatment for infertility. The patient had no previous pregnancies. The patient had not received any drug during pregnancy or prior fertilization that could rema…		201305081	1						N	Y
2015VAERSDATA.csv	566150	20150127	SC	26	26		F	20140417	Initial pregnancy report received from a healthcare professional on 16 April 2013. A female patient of unspecified age, had received intramuscular dose of ADACEL batch number U4612AA (Anatomical site of vaccination was not reported) on an unspecified date. The patient's medical history and concomitant medications were not reported. The patient was pregnant. The patient's last menstrual period dat…	NotAvailable		NotAvailable	NotAvailable	NotAvailable		NotAvailable	NotAvailable	U	20121010			Not reported	OTH	OTH	Unk	unk	Not reported		201305162	1						N	Y
2015VAERSDATA.csv	566151	20150127	SC	30	30		F	20140417	Initial report received from a healthcare professional on 17 April 2013. A 30-year-old female patient had received an intramuscular first dose of ADACEL (batch number: U4612AA, expiry date: 9-20-15, site of administration was not reported) on 17 April 2013. The patient was pregnant at the time of vaccination. The patient's medical history, risk factors and concomitant medications were not reporte…	NotAvailable		NotAvailable	NotAvailable	NotAvailable		NotAvailable	NotAvailable	U	20130417			Not reported	OTH	OTH	Unk	unk	The patient's medical history, risk factors and concomitant medications were not reported.		201305167	1						N	Y
2015VAERSDATA.csv	566152	20150127	CT	32	32		F	20140417	Initial report received from a healthcare professional on 18 April 2013. A 32-year-old female patient had received an intramuscular first dose of ADACEL vaccine (batch number: C4366AA, expiry date: 06/27/2015, site of administration was not reported) on 18 April 2013. The patient was pregnant at the time of vaccination. The patient's medical history and concomitant medications were not reported. …	NotAvailable		NotAvailable	NotAvailable	NotAvailable		NotAvailable	NotAvailable	U	20130418			Not reported	OTH	OTH	UNK	unk	Obesity; The patient's medical history and concomitant medications were not reported. The patient's risk factors included obesity. Follow up information received from a healthcare professional on 19 August 2013. The patient had not previous pregnancy. The patient had no risk factors (e.g.: alcohol, tobacco or recreational drugs), relevant ongoing illness, family history of congenital abnormality …		201305171	1						N	Y
2015VAERSDATA.csv	566155	20150127	MN	18	18		F	20140417	Initial pregnancy report received from a healthcare professional on 18 April 2013. A 18-year-old female patient, had received intramuscular first dose ADACEL vaccine batch number U4384AA, in right deltoid on 17 April 2013. The patient's health during pregnancy and risk factors (e.g.: alcohol, tobacco or recreational drugs) were not reported. The patient received vaccine during pregnancy. The pati…	NotAvailable		NotAvailable	NotAvailable	NotAvailable		NotAvailable	NotAvailable	U	20130417			Follow up information received from a healthcare professional on 26 August 2013: the test results done were within normal limits. No genetic testing/screening were done or noted in patient's medical record.	PVT	PUB	Multivitamins	unk	The patient's medical history and concomitant medications were not reported. Follow up information received from a healthcare professional on 26 August 2013. The patient had one pregnancy previously and had delivered one live birth. The patient had taken multi prenatal vitamins tablets daily and had no illness at the time of vaccination. The patient was treated for positive Chlamydia on 27 Februa…		201305239	1						N	Y
2015VAERSDATA.csv	566156	20150127	UT	24	24		F	20140417	Initial pregnancy report received from a healthcare professional on 22 April 2013. A 24-year-old female patient, had received first dose of ADACEL (batch number: C4365AA, expiry date: 06/25/2015) intramuscularly on the left deltoid on 20 April 2013. The patient was pregnant at the time of vaccination. The patient's medical history and concomitant medications were not reported. The patient's healt…	NotAvailable		NotAvailable	NotAvailable	NotAvailable		NotAvailable	NotAvailable	U	20130420			Not reported	OTH	OTH	Unk	unk	The patient's medical history and concomitant medications were not reported. The patient's health during pregnancy and risk factors were unknown.		201305305	1						N	Y
2015VAERSDATA.csv	566159	20150127	SC	35	35		F	20140417	Initial pregnancy report received from a healthcare professional on 22 April 2013. A 35-year-old female patient, whose medical history, risk factors and concomitant medication were not reported, had received first dose of 0.5 ml ADACEL vaccine (lot number: U4612AA, expiry date: 09/20/15) intramuscularly on the right deltoid on 22 April 2013. The patient was pregnant at the time of vaccination. Th…	NotAvailable		NotAvailable	NotAvailable	NotAvailable		NotAvailable	NotAvailable	U	20130422			Not reported	OTH	OTH	UNK	unk	The patient's medical history, risk factors and concomitant medications were not reported.		201305306	1						N	Y
2015VAERSDATA.csv	566160	20150127	SC	33	33		F	20140417	Initial report received from a healthcare professional on 22 April 2013. A 33-year-old female patient had received first intramuscular dose of ADACEL (lot number U4612AA) in right deltoid on an unspecified date. The patient was pregnant. The last menstrual period date was 31 July 2012 and the expected date of delivery is 07 May 2013. The patient's health during pregnancy and risk factors were not…	NotAvailable		NotAvailable	NotAvailable	NotAvailable		NotAvailable	NotAvailable	U	20130422			Not reported	OTH	OTH	UNK	unk	Not reported.		201305307	1						N	Y
2015VAERSDATA.csv	566161	20150127	SC	29	29		F	20140417	Initial report received from a healthcare professional on 26 April 2013. A 29-year-old female patient had received an intramuscular first dose of ADACEL (Lot number: U4612AA, site of administration was not reported) on 26 April 2013. The patient was pregnant at the time of vaccination. The last menstrual period date was 22 September 2012 and estimated date of delivery was 29 June 2013. As of 26 A…	NotAvailable		NotAvailable	NotAvailable	NotAvailable		NotAvailable	NotAvailable	U	20130426			Not reported	OTH	OTH	Unk	unk	The patient's medica history and concomitant medications were not reported.		201305488	1						N	Y
2015VAERSDATA.csv	566245	20150127	SC	33	33		F	20140417	Initial report received from a healthcare professional on 25 April 2013. A 33-year-old female patient had received an intramuscular first dose of ADACEL (Lot number: U4612AA, site of administration was not reported) on 25 April 2013. The patient was pregnant at the time of vaccination. The last menstrual period date was 24 September 2012 and estimated date of delivery was 01 July 2013. As of 25 A…	NotAvailable		NotAvailable	NotAvailable	NotAvailable		NotAvailable	NotAvailable	U	20130425			Not reported	OTH	OTH	Unk	unk	The patient's medical history and concomitant medications were not reported.		201305531	1						N	Y
2015VAERSDATA.csv	566128	20150128	SC	29	29		F	20140417	Initial report received from a healthcare professional on 07 August 2013. A female patient (age at the time of vaccination not reported) had received first dose of Tdap vaccine (lot number: "L4464AA" (invalid lot), anatomical site of administration was not reported) intramuscularly on an unspecified date. The patient was pregnant. The patient's last menstrual period date was 29 December 2012 and …	NotAvailable		NotAvailable	NotAvailable	NotAvailable		NotAvailable	NotAvailable	U	20130806			Not reported	OTH	OTH	UNK	unk	The patient's health during pregnancy and risk factors (e.g.: alcohol, tobacco or recreational drugs) were reported as "NA". Concomitant medications were not reported.		201308434	1						N	Y
2015VAERSDATA.csv	566135	20150128	SC	38	38		F	20140417	Initial report received from a healthcare professional on 13 August 2013. A 38-year-old female patient had received an intramuscular dose 1 of ADACEL vaccine (batch number: U4313AA and site of administration was not reported) on 12 August 2013. The patent's health during pregnancy and risk factors were reported as "N/A". Concomitant medications and past medical history were not reported. Treatmen…	NotAvailable		NotAvailable	NotAvailable	NotAvailable		NotAvailable	NotAvailable	U	20130812			Not reported	OTH	OTH	UNK	unk	The patient's health during pregnancy and risk factors (e.g.: alconol, tobacco or recreational drugs) were reported as "NA". Concomitant medications were not reported.		201308651	1						N	Y
2015VAERSDATA.csv	566144	20150128	SC	33	33		F	20140417	Initial pregnancy report received from a healthcare professional on 23 JULY 2013. A 33-year-old female patient, whose medical history and concomitant medications were not reported, had received first dose of ADACEL (lot number: U4617AA, expiry date 22 OCTOBER 2015, anatomical site of administration was not reported) intramuscularly on 22 JULY 2013. The patient's last menstrual period date was 08 …	NotAvailable		NotAvailable	NotAvailable	NotAvailable		NotAvailable	NotAvailable	U	20130722				OTH	OTH	Unknown	unknown			201308070	1						N	Y
2015VAERSDATA.csv	566145	20150128	SC	30	30		M	20140417	Initial report received from a healthcare professional on 16 April 2013. A 30-year-old female patient had received intramuscular first dose of ADACEL vaccine (Lot number: U4612AA, anatomical site of administration was not reported) on 16 April 2013. The patient was pregnant at the time of vaccination. The last menstrual period date was on 13 September 2012 and the expected delivery date was 20 Ju…	NotAvailable		NotAvailable	NotAvailable	NotAvailable		NotAvailable	NotAvailable	U	20130416			Not reported	OTH	OTH	UNK	unk	The patient's medical history, risk factors (e.g.: alcohol, tobacco or recreational drugs) and concomitant medications were not reported.		201305161	1						N	Y
2015VAERSDATA.csv	566180	20150128	SC	26	26		F	20140417	This case is linked to case number 2012-08522 (mother case). Initial report received from a healthcare professional on 06 September 2013. An infant, whose gender, weight and height were not reported was exposed to ADACEL vaccine via transplacental route (lot number unknown) on 12 September 2012. The baby's personal and family history was not reported. The baby had intrauterine growth retardation …	NotAvailable		NotAvailable	NotAvailable	NotAvailable		NotAvailable	NotAvailable	U	20120912			Not reported.	OTH	OTH	UNK	unk	Not reported		201309607	1						N	Y
2015VAERSDATA.csv	566221	20150128	CA	22	22		F	20140417	Initial report received from a healthcare professional on 29 JULY 2013. A 22-year old female patient had received an intramuscular dose 2 of ADACEL (batch number: U4426AA) in left deltoid on 22 JULY 2013. The patient had no illness at the time of vaccination and had a history of PCN (penicillin) allergy. Concomitant medications were not reported. The patient had received first dose of ADACEL (lot…	NotAvailable		NotAvailable	NotAvailable	NotAvailable		NotAvailable	NotAvailable	N	20130722	20130722	0		OTH	OTH	Unknown	unknown	Penicillin allergy		201308181	1						N	Y
2015VAERSDATA.csv	566482	20150128	SC	25	25		F	20140417	Initial report received from a healthcare professional on 31 July 2013. A 25-year old female patient, whose medical history and concomitant medications were not reported, had received first intramuscular dose of ADACEL vaccine (batch number: U4586AA, and site of administration was not reported) on 30 July 2013. The patient was pregnant at the time of vaccination. The patient's last menstrual peri…	NotAvailable		NotAvailable	NotAvailable	NotAvailable		NotAvailable	NotAvailable	U	20130730			Not reported.	OTH	OTH	UNK	unk	Not reported.		201308255	1						N	Y
2015VAERSDATA.csv	566483	20150128	SC	30	30		F	20140417	Initial report received from a healthcare professional on 19 July 2013. A 30-year-old female patient whose medical history and concomitant medications were not reported, had received an intramuscular first dose of ADACEL vaccine (batch number: U4667AA, expiry date- 11-Jul-2015, anatomical site of administration was not reported) on 19 July 2013. The patient was pregnant at the time of vaccination…	NotAvailable		NotAvailable	NotAvailable	NotAvailable		NotAvailable	NotAvailable	U	20130719			Not reported.	OTH	OTH	UNK	unk	The patient's medical history and concomitant medications were not reported.		201308008	1						N	Y
2015VAERSDATA.csv	566485	20150128	SC	32	32		F	20140417	Initial report received from a healthcare professional on 19 July 2013. A 32-year-old female patient, had received first intramuscular dose of ADACEL (Lot number U4612AA, anatomical site of vaccination was not reported) on 18 July 2013. The patient was pregnant at the time of report. The patient's last menstrual period date was 26 December 2012 and the expected date of delivery was reported as 02…	NotAvailable		NotAvailable	NotAvailable	NotAvailable		NotAvailable	NotAvailable	U	20130718			Not reported.	OTH	OTH	UNK	unk	Not reported.		201308003	1						N	Y
2015VAERSDATA.csv	566486	20150128	SC	38	38		F	20140417	Initial report received from a healthcare professional on 23 July 2013. A 38-year-old female patient, had received first intramuscular dose of ADACEL vaccine (Lot number: U4586AA and site of administration was not reported) on 23 July 2013. The patient was pregnant at the time of vaccination. The patient's last menstrual period was on 14 November 2012. The patient's estimated date of delivery was…	NotAvailable		NotAvailable	NotAvailable	NotAvailable		NotAvailable	NotAvailable	U	20130723			Not reported	OTH	OTH	UNK	unk	Not reported		201308074	1						N	Y
2015VAERSDATA.csv	566487	20150128	SC	35	35		F	20140417	Initial report received from a healthcare professional on 23 July 2013. A female patient (age not reported) had received dose 1 of ADACEL vaccine (batch number: U4586AA, route and site of administration were not reported) on an unspecified date. The patient was pregnant. The patient's last menstrual period date was 01 November 2012. The estimated date of delivery was 17 August 2013. Patient's hea…	NotAvailable		NotAvailable	NotAvailable	NotAvailable		NotAvailable	NotAvailable	U	20130723			Not reported	OTH	OTH	UNK	unk	Patient's health during pregnancy, risk factors and concomitant medication were not reported.		201308071	1						N	Y
2015VAERSDATA.csv	566488	20150128	SC	32	32		F	20140417	Initial report received from healthcare professional on 01 August 2013. A 32-year-old female patient had received first intramuscular dose of ADACEL (lot number: U4646AA, anatomical site of vaccination was not reported) on 01 August 2013. The patient was pregnant at the time of vaccination. The patient's last menstrual period was 14 January 2013 and the expected date of delivery was reported as 0…	NotAvailable		NotAvailable	NotAvailable	NotAvailable		NotAvailable	NotAvailable	U	20130801			Not reported	OTH	OTH	Unk	unk	Not reported		201308307	1						N	Y
2015VAERSDATA.csv	566489	20150128	SC	30	30		F	20140417	Initial pregnancy report received from a healthcare professional on 29 July 2013. A 30-year-old female patient had received first dose of ADACEL vaccine (lot number: U4646AA, expiry date 28 November 2015, anatomical site of administration was not reported) intramuscularly on 29 July 2013. The patient's health during pregnancy, and risk factors (e.g. Alcohol), tobacco or recreational drugs) were r…	NotAvailable		NotAvailable	NotAvailable	NotAvailable		NotAvailable	NotAvailable	U	20130729			Not reported.	OTH	OTH	UNK	unk	The patient's' health during pregnancy, and risk factors (e.g. Alcohol, tobacco or recreational drugs) were reported as "NA".		201308173	1						N	Y
2015VAERSDATA.csv	566490	20150128	SC	33	33		F	20140417	Initial report received from a healthcare professional on 29 July 2013. A 33-year-old female patient had received first intramuscular dose of ADACEL (Lot number U4586AA, anatomical site of vaccination was not reported) on 29 July 2013. The patient was pregnant at the time of vaccination. The patient's last menstrual period date was 14 January 2013 and the estimated date of delivery was 21 October…	NotAvailable		NotAvailable	NotAvailable	NotAvailable		NotAvailable	NotAvailable	U	20130729			Not reported	OTH	OTH	UNK	unk	Not reported		201308150	1						N	Y
2015VAERSDATA.csv	566494	20150128	SC	34	34		F	20140417	Initial report received from a healthcare professional on 06 August 2013. A 34-year-old female patient, whose medical history and concomitant medications were not reported, had received first dose of ADACEL vaccine, batch number: U4646AA (route and anatomical site of administration were not reported) on 05 August 2013. The patient was pregnant at the time of vaccination. The patient's last menstr…	NotAvailable		NotAvailable	NotAvailable	NotAvailable		NotAvailable	NotAvailable	U	20130805			Not reported.	OTH	OTH	UNK	unk	The patient's medical history and concomitant medications were not reported.		201308365	1						N	Y
2015VAERSDATA.csv	566497	20150128	SC	31	31		F	20140417	Initial report received from a healthcare professional on 08 August 2013. A female patient had received an intramuscular dose of ADACEL vaccine (lot number: U4646AA, dose in series and site of administration was not reported) on an unspecified date. The patient was pregnant. The patient's last menstrual period date was 04 January 2013 and the estimated date of delivery was 11 October 2013. Labora…	NotAvailable		NotAvailable	NotAvailable	NotAvailable		NotAvailable	NotAvailable	U	20130807			Laboratoty investigtions were not reported.	OTH	OTH	UNK	unk	The patient's health during pregnancy and risk factors (e.g.: alcohol, tobacco or recreational drugs) were reported as "NA". Medical history and concomitant medications were not reported.		201308461	1						N	Y
2015VAERSDATA.csv	566498	20150128	SC	28	28		F	20140417	Initial report received from a healthcare professional on 15 August 2013. A female patient, had received first dose of ADACEL vaccine, batch number: U4612AA (anatomical site of administration was not reported) intramuscularly on an unspecified date. The patient was pregnant at the time of vaccination. The patient's last menstrual period date was 06 January 2013 and the estimated date of delivery …	NotAvailable		NotAvailable	NotAvailable	NotAvailable		NotAvailable	NotAvailable	U	20130815			Not reported	OTH	OTH	UNK	unk	The patient's health during pregnancy and risk factors (e.g.: alcohol, tobacco or recreational drugs) were reported as "NA".		201308862	1						N	Y
2015VAERSDATA.csv	566499	20150128	SC	31	31		F	20140417	A 31-year-old female patient, had received intramuscular dose 1 of ADACEL vaccine (lot number: U4612AA and site if administration was not reported) on 15 August 2013. The patient's last menstrual period date was 06 January 2013 and the expected date if delivery was reported as 13 October 2013. The patient's health during pregnancy, concomitant medications, medical history and risk factors were no…	NotAvailable		NotAvailable	NotAvailable	NotAvailable		NotAvailable	NotAvailable	U	20130815			Not reported	OTH	OTH	UNK	unk	Not reported		201308857	1						N	Y
2015VAERSDATA.csv	566500	20150128	SC	31	32		F	20140417	Initial report received from a healthcare professional on 14 August 2013. A 32-year-old female patient had received intramuscular first dose of ADACEL vaccine. (lot number- C4313AA, expiry date- 22 March 2015) in the right deltoid on 14 August 2013. The patient's last menstrual period date was not reported and the estimated date of delivery was "05 October 2015". The patient's health during pregn…	NotAvailable		NotAvailable	NotAvailable	NotAvailable		NotAvailable	NotAvailable	U	20130814			Not reported	OTH	OTH	UNK	unk	Not reported		201308796	1						N	Y
2015VAERSDATA.csv	566502	20150128	SC	30	30		F	20140417	Initial report received from a healthcare professional on 12 August 2013. A 30-year-old female patient had received an intramuscular dose 1 of ADACEL vaccine (batch number: U4646AA, site of administration was not reported) on 09 August 2013. The patient was pregnant at the time of vaccination. The patient's last menstrual period date was 05 December 2012. The estimated date of delivery was 11 Sep…	NotAvailable		NotAvailable	NotAvailable	NotAvailable		NotAvailable	NotAvailable	U	20130809			Not reported	OTH	OTH	UNK	unk	The patient's medical history and concomitant medications were not reported.		201308653	1						N	Y
2015VAERSDATA.csv	566503	20150128	SC	30	30		F	20140417	Initial report received from a healthcare professional on 12 August 2013. A 30-year-old female patient had received an intramuscular dose 1 of ADACEL vaccine (batch number: U4313AA and site of administration was not reported) on 12 August 2013. The patient was pregnant at the time of vaccination. The patient's last menstrual period date was 12 January 2013. The estimated date of delivery was 19 O…	NotAvailable		NotAvailable	NotAvailable	NotAvailable		NotAvailable	NotAvailable	U	20130812			Laboratory details were not reported.	OTH	OTH	UNK	unk	Patient's health during pregnancy, risk factors, concomitant medications and medical history were not reported. Treatment for infertility was not reported.		201308652	1						N	Y
2015VAERSDATA.csv	566504	20150128	MD	35	35		F	20140417	Initial case was received from a healthcare professional on 09 August 2013. A 35-year old female patient whose medical history and concomitant medications were not reported had received an intramuscular first dose of ADACEL Vaccine (lot number U4646 AA) in her deltoid of the left arm on 07 August 2013. The patient was pregnant at the time of vaccination. The patient's last menstrual period date w…	NotAvailable		NotAvailable	NotAvailable	NotAvailable		NotAvailable	NotAvailable	NotAvailable	20130807			Not reported	OTH	OTH	UNK	unk	The patient had no health problem during pregnancy and had no specific risk factors. Concomitant medications were not reported.		201308620	1						N	Y
2015VAERSDATA.csv	566505	20150128	SC	30	30		F	20140417	Initial report received from a healthcare professional on 03 September 2013. A 30-year-old female patient had received intramuscular first dose of ADACEL vaccine (lot number: C4313AA, expiry date: 22 March 2015, anatomical site of administration was not reported) on 03 September 2013. The patient was pregnant at the time of vaccination. The patient's last menstrual period date was 20 January 2013…	NotAvailable		NotAvailable	NotAvailable	NotAvailable		NotAvailable	NotAvailable	U	20130903			Not reported.	OTH	OTH	UNK	unk	Not reported		201309369	1						N	Y
2015VAERSDATA.csv	566506	20150128	SC	26	26		F	20140417	Initial report received from a healthcare professional on 30 August 2013. A 26-years-old female patient had received an intramuscular dose 1 of ADACLE vaccine; lot number C4432AB (anatomical site of administration was not reported) on 30 August 2013. The patient was pregnant at the time of vaccination. Date of last menstrual period was 16 January 2013. The estimated date of delivery was on 23 Oct…	NotAvailable		NotAvailable	NotAvailable	NotAvailable		NotAvailable	NotAvailable	U	20130830			Not reported	OTH	OTH	UNK	unk	Patient's health during pregnancy, specify risk factors (e.g.: alcohol, tobacco or recreational drugs) and treatments for infertility, specific risk factors were reported as not applicable. Patient's concomitant medications were not reported.		201309275	1						N	Y
2015VAERSDATA.csv	566507	20150128	SC	24	24		F	20140417	Initial report received from a healthcare professional on 27 August 2013. A 24-year-old female patient had received an intramuscular 0.5 ml dose of ADACEL vaccine (lot number C4313AA, expiry date- 3/22/15, dose number-not reported) in the right deltoid on 27 August 2013. The patient was pregnant at the time of vaccination. The patient's last menstrual period date was 13 January 2013 and the estim…	NotAvailable		NotAvailable	NotAvailable	NotAvailable		NotAvailable	NotAvailable	U	20130827			Not reported	OTH	OTH	UNK	unk	The patient's health during pregnancy, risk factors (e.g.: alcohol, tobacco or recreational drugs) and concomitant medications were not reported.		201309234	1						N	Y
2015VAERSDATA.csv	566509	20150128	SC	35	35		F	20140417	Initial report received from a healthcare professional on 22 August 2013. A female patient, had received intramuscular dose 1 of ADACEL vaccine (Lot number: U4586AA, anatomical site of administration was not reported) on an unspecified date. The patient was pregnant. The last menstrual period was on 08 December 2012. The patient's estimated date of delivery was reported on 25 October 2013. Patien…	NotAvailable		NotAvailable	NotAvailable	NotAvailable		NotAvailable	NotAvailable	U	20130822			Not reported	OTH	OTH	UNK	unk	Not reported		201309076	1						N	Y
2015VAERSDATA.csv	566510	20150128	SC	37	37		F	20140417	Initial report received from a healthcare professional on 20 August 2013. A 37-year-old female patient had received an intramuscular dose of ADACEL vaccine (lot number: LU464AA (dose in series and site of administration were not reported) on 08 August 2013. The patient was pregnant was pregnant at the time of vaccination. Last menstrual period date was unknown and the estimated date of delivery w…	NotAvailable		NotAvailable	NotAvailable	NotAvailable		NotAvailable	NotAvailable	U	20130808				OTH	OTH	UNK	unk	The patient's medical history and concomitant medications were not reported.		201308997	1						N	Y
2015VAERSDATA.csv	566511	20150128	SC	36	36		F	20140417	Initial report received from a healthcare professional on 20 August 2013. A female patient (age at the time of event was not reported) had received an intramuscular dose of ADACEL (Lot number: C4313AA, anatomical site of vaccination was not reported) on an unspecified date. The patient was pregnant. The patient's last menstrual period date was unknown and estimated date of delivery was 24 October…	NotAvailable		NotAvailable	NotAvailable	NotAvailable		NotAvailable	NotAvailable	U	20130819			Not reported	OTH	OTH	UNK	unk	The patient's health during pregnancy and risk factors (e.g.: alcohol, tobacco or recreational drugs), treatment for infertility, medical history and concomitant medications were not reported.		201308996	1						N	Y
2015VAERSDATA.csv	566512	20150128	MI	29	29		F	20140417	Initial pregnancy report received from a healthcare professional on 19 August 2013. A 29-year-old female patient, had received a dose of ADACEL vaccine (lot number: C4170AA, expiry date: 11/03/2014, dose number, route and anatomical site of administration were not reported) on 19 August 2013. The patient was pregnant at the time of vaccination. The patient's last menstrual period date was not rep…	NotAvailable		NotAvailable	NotAvailable	NotAvailable		NotAvailable	NotAvailable	U	20130819			Not reported	OTH	OTH	UNK	unk	Not reported		201308994	1						N	Y
2015VAERSDATA.csv	566513	20150128	SC	30	30		F	20140417	Initial pregnancy report received from a healthcare professional on 04 September 2013. A female patient, whose medical history and concomitant medications were not reported, had received intramuscular dose of ADACEL, lot number: C4432AB (dose number and anatomical site of administration were not reported) having expiry date October 2015 on an unspecified date. The patient's last menstrual period …	NotAvailable		NotAvailable	NotAvailable	NotAvailable		NotAvailable	NotAvailable	U	20130904			Not reported	OTH	OTH	Unk	unk	The patient's medical history was not reported.		201309427	1						N	Y
2015VAERSDATA.csv	566514	20150128	UT	27	27		F	20140417	Initial pregnancy report received from a healthcare professional on 04 September 2013. A 27-year-old female patient had received intramuscular first dose of ADACEL (lot number: U4618AA and expiry date: 23 October 2015) in the right deltoid on 30 August 2013. The patient was pregnant at the time of vaccination. The patient's last menstrual period date was unknown and the expected date of delivery …	NotAvailable		NotAvailable	NotAvailable	NotAvailable		NotAvailable	NotAvailable	U	20130830			Not reported	OTH	OTH	Unk	unk	The patient had no significant medical history or risk factors (e.g. : alcohol, tobacco or recreational drugs) and her concomitant medications were not reported		201309424	1						N	Y
2015VAERSDATA.csv	566599	20150128	SC	28	28		F	20140417	Initial report received from a healthcare professional on 03 September 2013. A 28-year-old female patient had received intramuscular first dose of ADACEL (lot number: C4432AB, expiry date: 18 October 2016, site of administration was not reported) on 03 September 2013. The patient was pregnant at the time of vaccination. The patient's last menstrual period date was 01 February 2013 and the estimat…	NotAvailable		NotAvailable	NotAvailable	NotAvailable		NotAvailable	NotAvailable	U	20130903			Not reported	OTH	OTH	Unk	unk	Not reported		201309371	1						N	Y
2015VAERSDATA.csv	566603	20150128	SC	28	28		F	20140417	Initial report received from a healthcare professional on 03 September 2013. A 28-year-old female patient had received intramuscular first dose of ADACEL (Lot number C4432AB, anatomical site of vaccination was not reported) on 03 September 2013. The patient was pregnant at the time of vaccination. The last menstrual period date was 12 February 2013 and the expected date of delivery is 12 November…	NotAvailable		NotAvailable	NotAvailable	NotAvailable		NotAvailable	NotAvailable	U	20130903			Not reported	OTH	OTH	Unk	unk	The patient's health during pregnancy and risk factors (e.g. : alcohol, tobacco or recreational drugs) and concomitant medication were not reported.		201309370	1						N	Y
2015VAERSDATA.csv	566604	20150128	SC	33	33		F	20140417	Initial pregnancy report received from a healthcare professional on 06 September 2013.A 33-year-old female patient had received an intramuscular first dose of ADACEL (lot number: C4432AB, expiry date: 18 October 2015) in the right deltoid on 04 September 2013. The patient was pregnant at the time of vaccination. The patient's last menstrual period date was 03 February 2013 and the estimated date …	NotAvailable		NotAvailable	NotAvailable	NotAvailable		NotAvailable	NotAvailable	U	20130904			Not reported	OTH	OTH	Unk	unk	The patient's medical history and concomitant medications were not reported		201309474	1						N	Y
2015VAERSDATA.csv	566606	20150128	SC	31	31		F	20140417	Initial report received from a healthcare professional on 06 September 2013. A 31-year-old female patient had received an intramuscular first dose of ADACEL (lot number: C4432AB) in the right deltoid on 04 September 2013. The patient was pregnant at the time of vaccination. The patient's last menstrual period date was 03 February 2013 and the estimated date of delivery was reported as 10 November…	NotAvailable		NotAvailable	NotAvailable	NotAvailable		NotAvailable	NotAvailable	U	20130904			Not reported	OTH	OTH	Unk	unk	Not reported		201309471	1						N	Y
2015VAERSDATA.csv	566608	20150128	SC	28	28		F	20140417	Initial pregnancy report received from a healthcare professional on 05 September 2013: A 28-year-old female patient, whose medical history and concomitant medications were not reported, had received intramuscular first dose of ADACEL, lot number: C4432AB and expiry date: 18 October 2015 (anatomical site of administration not reported) on 05 September 2013. The patient's health during pregnancy, s…	NotAvailable		NotAvailable	NotAvailable	NotAvailable		NotAvailable	NotAvailable	U	20130905			Not reported	OTH	OTH	Unk	unk	The patient's health during pregnancy, risk factors (e.g. : alcohol, tobacco or recreational drugs and concomitant medications were not reported		201309469	1						N	Y
2015VAERSDATA.csv	566609	20150128	SC	30	30		F	20140417	Initial report received from a healthcare professional on 05 September 2013. A 30-year-old female patient had received an intramuscular first dose of ADACEL (Lot number C4432AB, anatomical site of vaccination was not reported) on 05 September 2013. The patient was pregnant at the time of vaccination. The last menstrual period date was 28 December 2012 and the expected date of delivery is 11 Octob…	NotAvailable		NotAvailable	NotAvailable	NotAvailable		NotAvailable	NotAvailable	U	20130905			Not reported	OTH	OTH	UNK	unk	The patient's health during pregnancy, risk factors (e.g.: alcohol, tobacco or recreational drugs) and concomitant medications were not reported.		201309464	1						N	Y
2015VAERSDATA.csv	566611	20150128	SC	28	28		F	20140417	Initial report received from a healthcare professional on 07 OCTOBER 2013. A 28-year old female patient had received intramuscularly first dose of TDap (lot number: C4426AA, expiry date 10 SEPTEMBER 2015 and site of administration was not reported) on 07 OCTOBER 2013. The patient's last menstrual period date was 18 JANUARY 2013 and the expected date of delivery was 25 OCTOBER 2013. The patient he…	NotAvailable		NotAvailable	NotAvailable	NotAvailable		NotAvailable	NotAvailable	U	20131007				OTH	OTH	Unknown	unknown	Unknown		2013SA106232	1						N	Y
2015VAERSDATA.csv	566612	20150128		26	26		F	20140417	Initial misuse report received on 11-Oct-2013 from a health care professional. A female patient, age, medical history and concomitant medications were not reported, received a dose of ADACEL through IM (lot number C4181AA and site of vaccination was not reported) on 11-Oct-2013. It was reported that a patient exposed to ADACEL during pregnancy. As of 11-Oct-2013, Patient did not have any adverse …	NotAvailable		NotAvailable	NotAvailable	NotAvailable		NotAvailable	NotAvailable	NotAvailable	20131011			Lab tests unknown	OTH	OTH	Unknown	unk	Unknown		2013SA105025	1						N	Y
2015VAERSDATA.csv	566614	20150128		37	37		F	20140417	Initial report received from reporter on 07-Oct-2013: 37 year old female patient had received TDAP vaccine (lot number E4426AA and expiration date 10-Sep-2015), on 07-Oct-2013. The patient was pregnant during vaccination. List of documents held by sender: none.	NotAvailable		NotAvailable	NotAvailable	NotAvailable		NotAvailable	NotAvailable	NotAvailable	20131007	20131007	0	Lab tests unknown	OTH	OTH	Unknown	unk	Unknown		2013SA103739	1						N	Y
2015VAERSDATA.csv	566617	20150128	SC	39	39		F	20140417	Initial report received from a healthcare professional on 25 September 2013. A39-year old female patient had received an intramuscular dose of ADACEL vaccine (batch number: C4426AA and anatomical site of administration was not reported) on 25 September 2013. The patient was pregnant at the time of vaccination. The patient's last menstrual period date was 11 February 2013. The estimated date of de…	NotAvailable		NotAvailable	NotAvailable	NotAvailable		NotAvailable	NotAvailable	NotAvailable	20130925			Lab tests unknown	OTH	OTH	Unknown	unk	Unknown		2013SA097753	1						N	Y
2015VAERSDATA.csv	566619	20150128		32	32		F	20140417	Initial report received from a healthcare professional on 11 September 2013. A 32-year-old female patient had received an intramuscular dose of ADACEL vaccine (lot number U4655AA) in left deltoid on 11 September 2013. The patient was pregnant at the time of vaccination. Patient's last menstrual period date was 04 July 2013 and the estimated date of delivery was reported as "10 May 2004". Laborato…	NotAvailable		NotAvailable	NotAvailable	NotAvailable		NotAvailable	NotAvailable	U	20130911			Not reported	OTH	OTH	UNK	unk	The patient was healthy. Medical history and concomitant medications were not reported. The patient did not receive any treatment for infertility.		201309704	1						N	Y
2015VAERSDATA.csv	566620	20150128	MN	18	18		F	20140417	Initial pregnancy report received from healthcare professional on 21 January 2014. A 18-year-old female patient, who has no medical history and concomitant medications were not reported, had received intramuscular first dose of ADACEL, batch number: C4332BA (anatomical site of administration was not reported) on 20 January 2014. The patient's last menstrual period was not reported and the expecte…	NotAvailable		NotAvailable	NotAvailable	NotAvailable		NotAvailable	NotAvailable	NotAvailable	20140120			Lab tests unknown	OTH	OTH	Unknown	unk	None		2014SA010094	1						N	Y
2015VAERSDATA.csv	566621	20150128	SC	27	27		F	20140417	Initial report received from a healthcare professional on 09 SEPTEMBER 2013. A 27-year-old female patient had received an intramuscular first dose of ADACEL (lot number: U4612AA, anatomical site of vaccination was not reported) on 09 SEPTEMBER 2013. The patient was pregnant at the time of vaccination. The last menstrual period date was 04 FEBRUARY 2013 and the expected date of delivery was report…	NotAvailable		NotAvailable	NotAvailable	NotAvailable		NotAvailable	NotAvailable	U	20130909				OTH	OTH	Unknown	unknown	Patient History Comments: Not Reported		201309526	1						N	Y
2015VAERSDATA.csv	566623	20150128		30	30		F	20140417	Initial information for this case was received from healthcare professional on 06 FEBRUARY 2014. A 30-year-old female patient whose past medical history and concomitant medication was not reported became pregnant on an unknown date and had received first dose of an intramuscular ADACEL, batch number C4426AA, dose and site of administration not reported) on 27 DECEMBER 2013 and second dose of an i…	NotAvailable		NotAvailable	NotAvailable	NotAvailable		NotAvailable	NotAvailable	U	20131227				OTH	OTH	Unknown	unknown	Unknown		2014SA016131	1						N	Y
2015VAERSDATA.csv	566626	20150128	AL	28	28		F	20140417	Initial pregnancy report received from healthcare professional on 13 JANUARY 2014. A 28-year-old female patient, whose medical history and concomitant medications were not reported, had received intramuscularly first dose of ADACEL, batch number: U467BBA (anatomical site of administration was not reported) on 13 JANUARY 2014. The patient's last menstrual period and the expected date of delivery w…	NotAvailable		NotAvailable	NotAvailable	NotAvailable		NotAvailable	NotAvailable	U	20140113	20140113	0		OTH	OTH	Unknown	unknown	Unknown		2014SA005713	1						N	Y
2015VAERSDATA.csv	566628	20150128	TN	25	25		F	20140417	Initial pregnancy report received from healthcare professional on 06 January 2014. A 25-year-old female patient, whose medical history and concomitant medications were not reported, had received intramuscular first dose of ADACEL, batch number: C4424AA (anatomical site of administration was not reported) on 06 January 2014. The patient's last menstrual period was not reported and the expected dat…	NotAvailable		NotAvailable	NotAvailable	NotAvailable		NotAvailable	NotAvailable	NotAvailable	20140106			Lab tests unknown	OTH	OTH	Unknown	unk	Unknown		2014SA002218	1						N	Y
2015VAERSDATA.csv	566630	20150128		31	31		F	20140417	Initial information received on 24 October 2013 from a health care professional: A 31-year-old female patient whose medical history and concomitant medication were not reported, received in intramuscular ADACEL (lot number C4385AA, Expiry date unknown) on 18 October 2013. It was reported that the patient was exposed during 12 weeks of pregnancy. Administration site reaction was not reported. List…	NotAvailable		NotAvailable	NotAvailable	NotAvailable		NotAvailable	NotAvailable	U	20131018			UNK	OTH	OTH	UNK	unk	UNK		2013SA109013	1						N	Y
2015VAERSDATA.csv	566631	20150128		33	33		F	20140417	Initial report received from healthcare professional on 20 December 2013. A female patient (age unknown) whose medical history and concomitant medications were not reported received ADACEL (lot number U4046AB and expiration date unknown) intramuscularly (site and dose number not reported) on 19 December 2013. At time of vaccination (on 19 December 2013), the patient was pregnant. Date of delivery…	NotAvailable		NotAvailable	NotAvailable	NotAvailable		NotAvailable	NotAvailable	U	20131219			Lab tests unknown	OTH	OTH	Unknown	unk	Unknown		2013SA133859	1						N	Y
2015VAERSDATA.csv	566632	20150128		27	27		F	20140417	Initial report received from a healthcare professional on 31 October 2013. A pregnant female patient whose age, medical history and concomitant medications were not reported, received a dose of ADACEL (lot number: C4426AA) on right deltoid via intramuscular route on 29 October 2013. List of documents held by sender: none.	NotAvailable		NotAvailable	NotAvailable	NotAvailable		NotAvailable	NotAvailable	U	20131029			Lab tests unknown	OTH	OTH	Unknown	unk	Unknown		2013SA113951	1						N	Y
2015VAERSDATA.csv	566634	20150128		36	36		F	20140417	Initial report received from nurse on 25-Nov-2013. A female patient, whose age, medical history and concomitant medications were not reported, had received a dose of ADACEL intramuscularly (lot number and site of vaccination were not reported), on 25 November 2013. On an unspecified date, after receiving vaccine the patient experienced no adverse event occurred but ADACEL given was expired and ad…	NotAvailable		NotAvailable	NotAvailable	NotAvailable		NotAvailable	NotAvailable	U	20131125			Lab tests unknown	OTH	OTH	Unknown	unk	Unknown		2013SA123104	1						N	Y
2015VAERSDATA.csv	566635	20150128		37	37		F	20140417	Initial spontaneous report received on 07 November 2013 from a pharmacist. A female patients whose age, medical history and concomitant medications were not reported, received a dose of ADACEL (route was intramuscular, lot # C4247AA and site of vaccination was not reported) on 07-Nov-2013. Patient is pregnant and drug exposed during pregnancy. List of documents held by sender: none.	NotAvailable		NotAvailable	NotAvailable	NotAvailable		NotAvailable	NotAvailable	U	20131107			Lab tests unknown	OTH	OTH	Unknown	unk	Unknown		2013SA115987	1						N	Y
2015VAERSDATA.csv	563304	20150131	AR	30	30		F	20150131	Patient received Tdap shot on 08/28/2014 at 30 weeks pregnant with healthy baby. Patient had Gestational Diabetes, but otherwise healthy pregnancy. Fetus was healthy with no birth defects, was active baby. Fetus died on or about 09/03/2014 in the womb and was stillborn on 09/04/2014.	NotAvailable		NotAvailable	NotAvailable	NotAvailable		NotAvailable	NotAvailable	N	20140828	20140903	6	Placenta, cord an all afterbirth was healthy and normal, no infection. Patient had hematology tests run and no blood clotting disorder was found. Fetus was healthy and no known cause for the stillbirth was found.	UNK	PVT	Sertraline 100, metformin, prenatal vitamins		Gestational Diabetes			1						N	Y
2015VAERSDATA.csv	567167	20150202		27	27		F	20150202	This is a prospective pregnancy case. This female subject was enrolled in an open label study. The subject received BOOSTRIX .5 ml on 22nd January 2015. On an unknown date, an unknown time after receiving BOOSTRIX the subject developed drug exposure during pregnancy (Non-serious). The outcome of drug exposure during pregnancy was unknown. The pregnancy was ongoing. Additional details provided: Du…	NotAvailable		NotAvailable	NotAvailable	NotAvailable		NotAvailable	NotAvailable	U	20150122				OTH	OTH	No other medications	unknown			US2015010056	1						N	Y
2015VAERSDATA.csv	567170	20150202	IN	35	35		F	20150202	This is a prospective pregnancy case. This 36-year-old female subject was enrolled in an open label study. The subject received the 1st dose of BOOSTRIX .5 ml on 21st January 2015 16:00. The subject received BOOSTRIX at week 34 of the pregnancy and during the third trimester of pregnancy. On 21st January 2015 16:00, an unknown time after receiving BOOSTRIX the subject developed vaccine exposure d…	NotAvailable		NotAvailable	NotAvailable	NotAvailable		NotAvailable	NotAvailable	U	20150121	20150121	0		OTH	OTH	No other medications	unknown			US2015008103	1						N	Y
2015VAERSDATA.csv	567309	20150203		27			F	20150203	This is a retrospective pregnancy case. This 27-year-old female subject was enrolled in a study. The subject received BOOSTRIX on an unknown date. The subject's last menstrual period was in October 2014 and estimated date of delivery as 15th August 2015. The subject received BOOSTRIX at week 3 of the pregnancy and during the first trimester of pregnancy. In December 2014, an unknown time after re…	NotAvailable		NotAvailable	NotAvailable	NotAvailable		NotAvailable	NotAvailable	U		20141201			OTH	OTH	No other medications	unknown			US2014034883	1						N	Y
2015VAERSDATA.csv	567324	20150203	LA	28	28		U		Rash at injection site spread to arms, hands, legs, and feet (very mild).	NotAvailable		NotAvailable	NotAvailable	NotAvailable		NotAvailable	NotAvailable	Y	20150128	20150130	2	None	OTH	PVT	None	none	None			1						N	Y
2015VAERSDATA.csv	563875	20150204	ND	29	29		F	20150204	This case was reported by a nurse and described the occurrence of vaccine exposure during pregnancy in a 29-year-old female subject who was vaccinated with FLUARIX QUADRIVALENT (GlaxoSmithKline). On 25 August 2014, the subject received unspecified dose of FLUARIX QUADRIVALENT (.5 ml, intramuscular, unknown injection site). The subject's gestational age at that time was 26 1/2 weeks. Her last mens…	NotAvailable		NotAvailable	NotAvailable	NotAvailable		NotAvailable	NotAvailable	U	20140903				PUB	PVT	Docusate sodium; Vitamin C; Fiber	anaemia			A1086622A	1						N	Y
2015VAERSDATA.csv	567851	20150204		40	40		F	20150204	This is a prospective pregnancy case. This 40-year-old female subject was enrolled in a study. The subject received BOOSTRIX (intramuscular) .5 ml on 22nd October 2014. The subject's last menstrual period was on 24th March 2014 and estimated date of delivery was 29th December 2014. The subject received BOOSTRIX at week 30 of the pregnancy. On an unknown date, an unknown time after receiving BOOST…	NotAvailable		NotAvailable	NotAvailable	NotAvailable		NotAvailable	NotAvailable	U	20141022				OTH	OTH	No other medications	unknown			US2014GSK017307	1						N	Y
2015VAERSDATA.csv	567963	20150204		28	28		F	20150204	This is a prospective pregnancy case. This 28-year-old female subject was enrolled in a study. The subject received BOOSTRIX (injection) .5 ml on 3rd February 2015. Concurrent medical conditions included hypertension. The subject's last menstrual period was on 26th May 2014 and estimated date of delivery was 21st March 2015. The subject received BOOSTRIX at week 36 of the pregnancy. On an unknown…	NotAvailable		NotAvailable	NotAvailable	NotAvailable		NotAvailable	NotAvailable	U	20150203				OTH	OTH	No other medications	hypertension			US2015GSK013895	1						N	Y
2015VAERSDATA.csv	568043	20150205		32	32		F	20150205	This is a prospective pregnancy case. This 32-year-old female subject was enrolled in a study to detect and described any abnormal pregnancy outcomes in women intentionally or unintentionally vaccinated with BOOSTRIX during pregnancy or within 28 days preceding conception. The subject received BOOSTRIX on 6th January 2015. The subject's last menstrual period was on 28th May 2014 and estimated dat…	NotAvailable		NotAvailable	NotAvailable	NotAvailable		NotAvailable	NotAvailable	U	20150116				OTH	OTH	No other medications	unknown			US2015GSK008474	1						N	Y
2015VAERSDATA.csv	568047	20150205		27	27		F	20150205	This is a prospective pregnancy case. This 28-year-old female subject was enrolled in an open label study. The subject received BOOSTRIX .5 ml on 23rd February 2014. The subject's last menstrual period was on 5th June 2014 and estimated date of delivery was 26th March 2015. The subject received BOOSTRIX during the second trimester of pregnancy. On an unknown date, an unknown time after receiving …	NotAvailable		NotAvailable	NotAvailable	NotAvailable		NotAvailable	NotAvailable	U	20140223				OTH	OTH	No other medications	unknown			US2015GSK009869	1						N	Y
2015VAERSDATA.csv	564382	20150206	OH	41	41		F	20150206	This prospective pregnancy case was reported by a healthcare professional (nurse) and described the occurrence of vaccine exposure during pregnancy in a 41-year-old female subject who was vaccinated with BOOSTRIX (GlaxoSmithKline) during pregnancy. On 14 January 2014 the subject received a dose of BOOSTRIX (1 unknown dose with notation of "5-2.5-18.5" and the meaning was unclear, intramuscular, u…	NotAvailable		NotAvailable	NotAvailable	NotAvailable		NotAvailable	NotAvailable	U	20140114				PVT	PVT	SYNTHROID	unknown	No adverse event, The subject had 2 full-term previous pregnancies resulting in 2 normal births. The type of conception was normal and the subject was not using contraception. There was no evidence of a defect from prenatal testing. There was no in-vitro fertilization utilized; Live birth, see text		A1061412A	1						N	Y
2015VAERSDATA.csv	564392	20150206	VA	32	32		F	20150206	This prospective pregnancy case was reported by a healthcare professional and described the occurrence of vaccine exposure during pregnancy in a 32-year-old female subject who was vaccinated with BOOSTRIX (GlaxoSmithKline). Medical history included a C-section, so it was assumed that the subject already gave birth previously. On 21 March 2014, the subject received unspecified dose of BOOSTRIX (.5…	NotAvailable		NotAvailable	NotAvailable	NotAvailable		NotAvailable	NotAvailable	U	20140321				PVT	OTH	No other medications	unknown	Caesarean section; Delivery		A1066364A	1						N	Y
2015VAERSDATA.csv	564393	20150206	KY	27	27		F	20150206	This prospective pregnancy case was reported by a pharmacist and described the occurrence of vaccine exposure during pregnancy in a 27-year-old female subject who was vaccinated with BOOSTRIX (GlaxoSmithKline). The subject's medical history included delivery of a preterm baby, 6 year ago. The subject was not using contraception. On an unspecified date, the subject received unspecified dose of BOO…	NotAvailable		NotAvailable	NotAvailable	NotAvailable		NotAvailable	NotAvailable	U	20140321			Prenatal screening test, no defect detected	OTH	PVT	No other medications	unknown	Delivery		A1066377A	1						N	Y
2015VAERSDATA.csv	568799	20150210		26			F	20150210	This is a pregnancy case. This 26-year-old female subject was enrolled in an open label study. The subject received the 1st dose of BOOSTRIX on 30th December 2014. The subject's past medical history included renal failure. On an unknown date, an unknown time after receiving BOOSTRIX the subject developed incorrect storage of drug (Non-serious). Additional event(s) included vaccine exposure during…	NotAvailable		NotAvailable	NotAvailable	NotAvailable		NotAvailable	NotAvailable	U	20141230				OTH	OTH	No other medications	unknown	Renal failure		US2014044257	1						N	Y
2015VAERSDATA.csv	566064	20150219	CT	24	24		F	20140417	Initial pregnancy report received from a healthcare professional on 08 May 2013. A 24-year-old female patient, whose medical history and concomitant medications were not reported, had received an intramuscular dose 1 of ADACEL vaccine lot number: C4366AA in right deltoid on 08 May 2013. The patient was pregnant during vaccination. The patient's last menstrual period was reported as 21 September 2…	NotAvailable		NotAvailable	NotAvailable	NotAvailable		NotAvailable	NotAvailable	U	20130508			Not reported	OTH	OTH	UNK	unk	Not reported		201305911	1						N	Y
2015VAERSDATA.csv	566263	20150219	NC	35	35		F	20150211	Approx 2 days after receiving vaccine pt states arm swelled up and become difficult to move. Pt was placed on antibx for another reason and swelling, improved. Pt came to clinic 2/9/15. Arm was hot to touch, red and had a 5cm x 4cm indurated area and painful. Pt was evaluated by MD and placed on additional antibiotics. Pt returned 2 days later. Erythema, redness decreased, however indurated area …	NotAvailable		NotAvailable	NotAvailable	NotAvailable		NotAvailable	NotAvailable	U	20150126	20150128	2	Aspirated site-serous fluid culture obtained	PUB	PVT	None	pregnancy	PCN allergy; Asthma			1						N	Y
2015VAERSDATA.csv	567519	20150227	AL	35	35		F	20150227	The injection site became swollen, red, itchy and tender. The affected area spread to a circumference of about 4 inches. A mild temperature of 99 degrees occurred on day 2.	NotAvailable		NotAvailable	NotAvailable	NotAvailable		NotAvailable	NotAvailable	Y	20150224	20150224	0		PVT	PVT	OTC Vitafusion prenatal chewable vitamin ns (with DHA � no iron) � 2 chews 1 x day; Famotidine 20 mg 1 x day; Tums chewable antacid � 1-2 as needed; Tylenol extra strength 500 mg 2 tablets as needed/directed; Benadryl � 50 mg 1 tablet 1 x d	27 weeks pregnant				1						N	Y
2015VAERSDATA.csv	570218	20150227	TN	35	35		F	20150227	This prospective pregnancy case was reported by a consumer and described the occurrence of vaccine exposure during a pregnancy in a 35-year-old female subject who was vaccinated with BOOSTRIX, (GlaxoSmithKline). On 17 September 2014, the subject received an unspecified dose of BOOSTRIX (unknown route and injection site, batch number not provided). Her last menstrual period was not provided but he…	NotAvailable		NotAvailable	NotAvailable	NotAvailable		NotAvailable	NotAvailable	U	20140917				OTH	OTH	No other medications	unknown			A1089914A	1						N	Y
2015VAERSDATA.csv	567888	20150303	NY	28	28		M	20150303	The day after receiving the TDAP shot I experienced serve body aches, chills, and fever. The following day I experienced fever, dizziness and nausea. I am 31 weeks pregnant and called my doctor to tell them of my symptoms. They informed me I may have contracted a simple cold and that more than likely the symptoms had nothing to do with the shot. The symptoms finally decreased by the 4th day. On t…	NotAvailable		NotAvailable	Y	NotAvailable		NotAvailable	NotAvailable	U	20150225	20150226	1	None	PVT	PUB		none	None			1						N	Y
2015VAERSDATA.csv	571491	20150326	CA	30	30		F	20150326	Light headedness, dizziness, drowsiness. Tingling in fingers and toes on left/vaccinated side. All sxs lasted for about 1 hour.	NotAvailable		NotAvailable	NotAvailable	NotAvailable		NotAvailable	NotAvailable	Y	20150325	20150325	0		OTH	OTH		35 weeks pregnant	No	light headedness~Influenza (Seasonal) (FluMist)~~24.17~Patient|dizziness~Influenza (Seasonal) (FluMist)~~24.17~Patient|drowsines		1						N	Y
2015VAERSDATA.csv	572250	20150327		39	39		F	20150327	This is a retrospective pregnancy case. This 39-year-old female subject was enrolled in an open label study: a prospective, exploratory, cohort study to detect and describe any abnormal pregnancy outcomes in women intentionally or unintentionally vaccinated with BOOSTRIX during pregnancy or within 28 days preceding conception. The subject received the 1st dose of BOOSTRIX (other) .5 ml on 30th Se…	NotAvailable		NotAvailable	NotAvailable	NotAvailable		NotAvailable	NotAvailable	U	20140930	20140930	0		PVT	PVT	No other medications	unknown			US2015GSK027628	1						N	Y
2015VAERSDATA.csv	572521	20150330	WA	28	28		F	20150330	This is a prospective pregnancy case. This 29-year-old female subject was enrolled in a study to detect and describe any abnormal pregnancy outcomes in women intentionally or unintentionally vaccinated with BOOSTRIX during pregnancy or within 28 days preceding conception. The subject received BOOSTRIX on 5th March 2015. Concomitant products included LOVENOX and prenatal vitamin. The subject's est…	NotAvailable		NotAvailable	NotAvailable	NotAvailable		NotAvailable	NotAvailable	U	20150305	20150305	0		MIL	OTH	LOVENOX; Prenatal vitamin	unknown			US2015036888	1						N	Y
2015VAERSDATA.csv	574406	20150417	TN	26	26		F	20150417	My left shoulder, where the shot was administered, began to feel extremely tender, sore, and weak at about 1:00 PM on the 11th of April. I noticed I couldn't even squeeze my hand completely to pull a doorknob or unscrew a bottle cap, for example. I couldn't lift my arm outward or to my side, and I couldn't bring it overhead without it giving out along the way. From there, it's only gotten worse a…	NotAvailable		NotAvailable	Y	NotAvailable		NotAvailable	NotAvailable	U	20150410	20150411	1		PUB	OTH	None.	none. i was 34 weeks and 4 days pregnant at the time of the vaccine, however.	None.			1						N	Y
2015VAERSDATA.csv	726881	20150417	PA	29	29		F	20150413	Initial unsolicited pregnancy report received from a Pharmacist on 11 December 2014. A 29-year-old female patient had received first dose of ADACEL intramuscularly (Lot number U4875AA, expiry date 25 October 2016), on 11 December 2014. The patient was healthy. The last menstrual period date was 09 May 2014 and estimated date of delivery was reported as 16 Feb 2015. The patient was pregnant at the…	NotAvailable		NotAvailable	NotAvailable	NotAvailable		NotAvailable	NotAvailable	U	20141211			Sonar on 29 August 2014, Slow normal fetal development	OTH	OTH	Unknown	hypertension in pregnancy; anxiety	Family history of congenital abnormality: NO		2014SA175050	1						N	Y
2015VAERSDATA.csv	575388	20150425	HI	27	27		F	20150425	Pain and itchiness at site of injection which I was told is normal. Then slowly hives started forming at site of injection and slowly spread down that arm. Over the next week hives spread to other arm. Over the course of 3 weeks rash slowly made it's way all over my body. I told my doctor who said it was probably just pregnancy hormones and not related to vaccine but went to a dermatologist who s…	NotAvailable		NotAvailable	Y	NotAvailable		NotAvailable	NotAvailable	Y	20150306	20150306	0		PVT	OTH	Na	no	No			1						N	Y
2015VAERSDATA.csv	576547	20150502	CO	27	27		F	20150502	My water broke and I went into preterm labor at only 35 weeks pregnant. I had a perfectly healthy pregnancy with no signs of anything wrong until I got the Tdap vaccine and 8 hrs later if went into labor. Additionally, I developed a bad egg allergy/intolerance from the date of the shot.	NotAvailable		NotAvailable	Y	NotAvailable		NotAvailable	NotAvailable	Y	20140609	20140610	1		OTH	PVT	Wellbutrin, prenatal vitamins.	no.	Pregnant			1						N	Y
2015VAERSDATA.csv	578264	20150514	TX	26	26		F	20150514	Painful and itchy red lump, hot to the touch, 4" in diameter. As of 5/14/15 lump is still growing.	NotAvailable		NotAvailable	NotAvailable	NotAvailable		NotAvailable	NotAvailable	U	20150512	20150512	0		UNK	PVT	Fluoxetine 20mg, prenatal vitamins, vitamin D3, Calcium, DHA	no, but 36 weeks pregnant	Pregnancy, 36 weeks			1						N	Y
2015VAERSDATA.csv	580080	20150601	TN	26	26		F	20150601	This is a prospective pregnancy case. This 27-year-old female subject was enrolled in a study. The subject received BOOSTRIX .5 ml on 27th May 2015. The subject received BOOSTRIX at week 19 of the pregnancy and during the second trimester of pregnancy. On 27th May 2015, 1 hr after receiving BOOSTRIX, the subject developed injection site discomfort (Non-serious). Additional event(s) included vacci…	NotAvailable		NotAvailable	NotAvailable	NotAvailable		NotAvailable	NotAvailable	U	20150527	20150527	0		OTH	OTH	No other medications	unknown			US2015072678	1						N	Y
2015VAERSDATA.csv	580436	20150604		35	35		F	20150604	This is a prospective pregnancy case. This 35-year-old female subject was enrolled in an open label study: a prospective, exploratory, cohort study to detect and describe any abnormal pregnancy outcomes in women intentionally or unintentionally vaccinated with BOOSTRIX during pregnancy or within 28 days preceding conception. The subject received BOOSTRIX (intramuscular) .5 ml on 1st June 2015 15:…	NotAvailable		NotAvailable	NotAvailable	NotAvailable		NotAvailable	NotAvailable	U	20150601				OTH	OTH	No other medications	unknown			US2015074988	1						N	Y
2015VAERSDATA.csv	582454	20150618	WA	36	36		F	20150618	Left sided supraclavicular lymph node swelling x 2, joint pain in hands bilaterally, thumb pain, left thigh pain.	NotAvailable		NotAvailable	NotAvailable	NotAvailable		NotAvailable	NotAvailable	NotAvailable	20150603	20150605	2		UNK	PVT		pregnant at that time 28 weeks	Pregnancy 28 weeks			1						N	Y
2015VAERSDATA.csv	583756	20150629		27	27		F	20150629	This prospective pregnancy case was reported by a nurse via call center representative and described the occurrence of vaccine exposure during pregnancy in a 27-year-old female patient who received BOOSTRIX (batch number 5MG55, expiry date 10th October 2016. On 15th June 2015, the patient received BOOSTRIX (intramuscular) .5 ml. The subject's estimated date of delivery was 19th July 2015. The sub…	NotAvailable		NotAvailable	Y	NotAvailable		NotAvailable	NotAvailable	U	20150615	20150615	0		OTH	OTH	No other medications	unknown			US2015087310	1						N	Y
2015VAERSDATA.csv	585600	20150714	NC	30	30		F	20150714	I have experienced intense shoulder pain in my shoulder joint. I don't have pain and never did at the injection site only in the joint. I am 35 weeks pregnant and have to sleep completely upright because the pain is so bad. It causes radiating pain down my entire arm and limits my mobility. I cannot even pull a quilt up with my left arm because the pain is excruciating. I am desperate for someone…	NotAvailable		NotAvailable	Y	NotAvailable		NotAvailable	NotAvailable	N	20150707	20150707	0		PUB	PVT			Pregnant			1						N	Y
2015VAERSDATA.csv	585911	20150715	VT	32	32		F	20150715	Pt described an increasing soreness at injection site which advanced to not being able to move arm by the end of the day 7/11. By 7/12 pt states the discomfort started moving up her neck to her jaw. Jaw very sore to touch and when she bent forward the pressure was extremely painful. All joints began to become painful, difficulty making a fist with her hands, ankles, knees sore. Persistent dry cou…	NotAvailable		NotAvailable	Y	NotAvailable		NotAvailable	NotAvailable	U	20150710	20150711	1		PVT	PVT	Prenatal vitamins; Pepcid AC	none; 33 wks pregnant	Allergies to latex, Tylenol, epinephrine, amoxicillin.			1						N	Y
2015VAERSDATA.csv	586314	20150718	CT	34	34		F	20150718	Neck pain started on 7/17/15 in the evening. On 7/18/15 the patient woke up w/left face paralysis which was continued to be Bell's Palsy. The patient is pregnant and has ITP.	NotAvailable		NotAvailable	Y	NotAvailable		NotAvailable	NotAvailable	N	20150708	20150717	9	Unknown	OTH	PUB		pregnancy; itp	Pregnancy; ITP			1						N	Y
2015VAERSDATA.csv	587783	20150729	IL	28	28		F	20150729	Nausea, vomiting, chills/sweats, headache, 101.6 fever that caused dehydration, low blood pressure with high heart rate, passing out and a type two heart attack while pregnant.	NotAvailable		NotAvailable	Y	Y	3	NotAvailable	NotAvailable	Y	20150720	20150721	1		PUB	PVT	Prenatal vitamins & calcium fiber vitamins		Pregnancy			1						Y	Y
2015VAERSDATA.csv	589232	20150807	UT	31	31		F	20130213	Initial information received from consumer on 17 AUGUST 2012. A 31-year-old female patient, whose medical history and concomitant medication was not reported received dose of ADACEL (batch lot number and dose not reported) intramuscularly on 27 JULY 2012. The patient stated that she was pregnant at the time of vaccination with date of last menstrual period 29 JUNE 2012 and estimated date of deliv…	NotAvailable		NotAvailable	NotAvailable	NotAvailable		NotAvailable	NotAvailable	NotAvailable	20120727				PUB	PVT		none	None		201207800	1						N	Y
2015VAERSDATA.csv	589234	20150807	VA	26	26		F	20121024	Initial pregnancy report received from a health care professional on 31 July 2012. A 26 years old female patient, with no reported medical history and concomitant medications, had received a intramuscular dose of ADACEL on 28 July 2012. The patient experienced no adverse event. The patient's had Last Menstruation Period on 07 November 2011 and Estimated Date of Delivery was reported as 13 August …	NotAvailable		NotAvailable	NotAvailable	NotAvailable		NotAvailable	NotAvailable	Y	20120728			Nuchal translucency (1st trimester screen) and AFP - Normal results; Normal Fetal Sonograms	UNK	UNK	Prenatal vitamins		The patient had no reported medical history and concomitant medications. Follow-up information received on 05 October 2012; The patient had no previous pregnancy history.		201207323	1						N	Y
2015VAERSDATA.csv	589243	20150807	WA	42	42		F	20120810	Initial report received from a healthcare professional on 08 JUNE 2012. A 42-year-old female patient, who denies any illness at the time of vaccination and whole medical history and concomitant medications were not reported, received a dose of ADACEL (batch number: C4169AA, site not reported) intramuscularly on 13 JUNE 2012. It was not known at the time of vaccination that the patient is pregnant…	NotAvailable		NotAvailable	NotAvailable	NotAvailable		NotAvailable	NotAvailable	U	20120613				UNK	UNK			Not reported		201206271	1						N	Y
2015VAERSDATA.csv	589826	20150810	WA	61	61		F	20130115	Initial report received from a consumer who is a also a patient on 05 June 2012. A 61-year-old female patient, with no significant medical history, had received an intramuscular dose of ADACEL in left arm on 01 June 2012 (lot number: unknown). On 01 June 2012 the patient presented soreness at the injection site, On 04 June 2012 it was reported that the patient's fingers on left hand were moving o…	NotAvailable		NotAvailable	NotAvailable	NotAvailable		NotAvailable	NotAvailable	N	20120601	20120604	3	Not reported	UNK	UNK			No medical history and no illness at the time of vaccination.		201205828	1						N	Y
2015VAERSDATA.csv	590928	20150818	IL	36	36		F	20150818	Patient went to Emergency Room as advised by LPN after complaints of itching and redness. Emergency Room MD treated with PO 1 dose Prednisone 40 mg and 25mg IV BENADRYL for 1 dose.	NotAvailable		NotAvailable	Y	NotAvailable		NotAvailable	NotAvailable	Y	20150818	20150818	0	None	PVT	OTH	MACROBID; PROTONIX; DIALOGIS; Sumatriptan	current pregnancy-28 weeks	Migrains; IBS; GERD			1						N	Y
2015VAERSDATA.csv	591609	20150824		23	23		F	20150824	This is a prospective pregnancy case. This adult female subject was enrolled in a study. The subject received the 1st dose of BOOSTRIX on an unknown date. Co-suspect products included BOOSTRIX. The subject received BOOSTRIX a week 21 of the pregnancy and during the second and third trimesters of pregnancy. On an unknown date, not applicable after receiving BOOSTRIX, the subject developed extra do…	NotAvailable		NotAvailable	NotAvailable	NotAvailable		NotAvailable	NotAvailable	U	20150507			04/17/2015, Streptococcus test, Positive	OTH	OTH	No other medications	anaemia of pregnancy			US2015068451	1						N	Y
2015VAERSDATA.csv	591703	20150827	NY	28	28		F	20150827	Pt called requesting appt. Pt states the site she received her Tdap injection the other day has become red, hard and warm. Pt states it is slightly painful.	NotAvailable		NotAvailable	NotAvailable	NotAvailable		NotAvailable	NotAvailable	Y	20150817	20150819	2		PVT	PVT	FLUOXETINE HCL 10 MG CAPS (FLUOXETINE HCL) Take 1 capsule by mouthevery morning; PRENATAL ONE DAILY 27-0.8 MG TABS (PRENATAL VIT-FE FUMARATE-FA) 1 tablet daily	no; patient is pregnant	Pregnancy			1						N	Y
2015VAERSDATA.csv	591854	20150827		31	31		F	20150827	This is a prospective pregnancy case. This 31-year-old female subject was enrolled in an open label study. The subject received BOOSTRIX .5 ml on 6th August 2015. Concomitant products included Prenatal Vitamins. The subject's last menstrual period was on 24th December 2014 and estimated date of delivery was 25th September 2015. The subject received BOOSTRIX at week 32 of the pregnancy and during …	NotAvailable		NotAvailable	Y	NotAvailable		NotAvailable	NotAvailable	U	20150806	20150806	0		OTH	OTH	Prenatal vitamins	unknown			US2015120015	1						N	Y
2015VAERSDATA.csv	591871	20150827	TX	31	31		F	20150827	6:30-9:30pm 8/25: Fatigue, Headache (moderate), Chills (severe), nausea (mild). 9:30pm 8/25 - 3:00pm 8/26: fever(99.9-100.4 F) body aches (severe), headache (moderate). 3:00pm - 11pm 8/26 fever(99.1-99.9), dizziness. Took Tylenol as recommended on bottle (2 every 4 hrs), sipped fluids, rested - I am pregnant unable to take other meds or hot bath, etc.	NotAvailable		NotAvailable	NotAvailable	NotAvailable		NotAvailable	NotAvailable	Y	20150825	20150825	0		PVT	PVT	Prenatal vitamins, Allegra (as needed)	none.	None.			1						N	Y
2015VAERSDATA.csv	595274	20150903	PA	30	30		F	20150903	This is a prospective pregnancy case. This 30-year-old female subject was enrolled in an open label study. The subject received BOOSTRIX (intramuscular) .5 ml on 5th March 2015 13:30. The subject's last menstrual period was on 14 August 2014 and estimated date of delivery was 21st May 2015. The subject received BOOSTRIX at week 29 of the pregnancy and during the third trimester of pregnancy. On a…	NotAvailable		NotAvailable	NotAvailable	NotAvailable		NotAvailable	NotAvailable	U	20150305	20150424	50		PVT	PVT	No other medications	unknown			US2015030093	1						N	Y
2015VAERSDATA.csv	595947	20150910		37	37		F	20150910	This is a prospective pregnancy case. This 37-year-old female subject was enrolled in a study. The subject received BOOSTRIX (intramuscular) .5 ml on 13th July 2015. Concurrent medical conditions included thyroid disorder. Concomitant products included SYNTHROID and Prenatal Vitamins. The subject's last menstrual period was on 7th December 2014 and estimated date of delivery was 12th September 20…	NotAvailable		NotAvailable	NotAvailable	NotAvailable		NotAvailable	NotAvailable	U	20150713	20150713	0	07/13/2015, Body temperature, more than 100 degree F	MIL	MIL	SYNTHROID; prenatal vitamins	2013, thyroid disorder			US2015116738	1						N	Y
2015VAERSDATA.csv	598122	20150924	WI	32	32		F	20150921	Vaccine given 9-15-15 AM. Arm very sore that night, not able to sleep. Nausea 9-16-15. Reports continued (n/v) nausea on 9-17-15 and also had decreased fetal movement. Was evaluated at labor and delivery for fetal well-being. She had a reactive fetal monitor strep and then discharged.	NotAvailable		NotAvailable	Y	NotAvailable		NotAvailable	NotAvailable	Y	20150915	20150915	0	NST - fetal non-stress test	PVT	PVT			Patient is pregnant.			1						N	Y
2015VAERSDATA.csv	598123	20150924	IL	30	30		F	20150921	Had vaccine 9-15-15 AM, that evening started having N/V, chills, felt feverish, able to drink fluids only. Went to ER 9-16-15 AM and was sent to Labor and Del. Also had decreased FM noticed around 2-3 AM 9-16-15. Given anti-nausea meds and observed for a few hours. Had reactive non stress test for baby.	NotAvailable		NotAvailable	Y	NotAvailable		NotAvailable	NotAvailable	Y	20150915	20150916	1	NST - fetal non-stress test.	PVT	PVT			Patient is pregnant.			1						N	Y
2015VAERSDATA.csv	601370	20151001	OH	21	21		F	20151001	This is a prospective pregnancy case. This 21-year-old female subject was enrolled in a study to detect and described any abnormal pregnancy outcomes in women intentionally or unintentionally vaccinated with BOOSTRIX during pregnancy or within 28 days preceding conception. The subject received BOOSTRIX (intramuscular) .5 ml on 17th March 2015. The subject's last menstrual period was on 19th Augus…	NotAvailable		NotAvailable	NotAvailable	NotAvailable		NotAvailable	NotAvailable	U	20150317	20150414	28		PVT	PVT	No other medications	unknown			US2015GSK035278	1						N	Y
2015VAERSDATA.csv	604654	20151023	CA	33	33		F	20151023	This is a prospective pregnancy case. This 34-year-old female subject was enrolled in an open label study. The subject received the 1st dose of BOOSTRIX on 17th September 2015. The subject's past medical history included normal birth (The patient had 1 prior full term pregnancy). Concurrent medical conditions included bee sting hypersensitivity and fruit allergy (papaya allergy). Concomitant prod…	NotAvailable		NotAvailable	NotAvailable	NotAvailable		NotAvailable	NotAvailable	U	20150917	20150917	0		PVT	PVT	Prenatal Vitamins	unknown	Allergy to arthropod sting; Delivery, The patient had 1 prior full term pregnancy; Papaya allergy		US2015148007	1						N	Y
2015VAERSDATA.csv	605856	20151029	TX	28	28		F	20151029	I started to have contractions, which I thought were Braxton Hicks and they became stronger. On 6/17/2015 I went into Doctor's office for an unscheduled visit and was already .5 cm dilated and 25% effaced. My due date was 7/19/2015 and I gave birth to my son who was preterm at 35 weeks, 6 days on 6/20/2015. I had no prior complications and my pregnancy was easy and low risk. Yet I gave birth 8 da…	NotAvailable		NotAvailable	Y	NotAvailable		NotAvailable	NotAvailable	Y	20150612	20150616	4		UNK	OTH		no	Pregnant, 34 weeks 5 days			1						N	Y
2015VAERSDATA.csv	609339	20151112	NE	26	26		F	20151112	Bottoms of feet started to become numb, overall weakness around 11/29/14. 11/30/14 hands started to become numb and numbness started ascending up legs. Admitted into hospital 12/1/14 unable to walk unassisted. OBGYN and Neurologist decided to deliver baby at 38 weeks. Paralysis continued up to torso. Admitted into ICU for almost 2 weeks, Neurologist confirmed Guillain Barre Syndrome, moved to Int…	NotAvailable		Y	Y	Y	81	NotAvailable	Y	N	20141118	20141129	11		PUB	PVT	Prenatal vitamin	none.	High blood pressure, 38 weeks pregnant.			1						Y	Y
2015VAERSDATA.csv	610174	20151117	TX	35	35		F	20151110	Pain, numbness and tingling in arm starting evening after Tdap vaccine, tingling in fingers persisting for 2 days and intermittently recurring.	NotAvailable		NotAvailable	NotAvailable	NotAvailable		NotAvailable	NotAvailable	Y	20151102	20151102	0	Neuro exam and physical exam no abnormal findings	PVT	PVT		type 2 dm; pregnancy	Ciprofloxacin			1						N	Y
2015VAERSDATA.csv	611109	20151122	NJ	21	21		F	20151122	Husband called and said patient is having headache. It started after vaccination and she has been taking TYLENOL as she is pregnant.	NotAvailable		NotAvailable	NotAvailable	NotAvailable		NotAvailable	NotAvailable	U	20151117	20151117	0		OTH	PVT		none	Pregnant - 3rd Trimester			1						N	Y
2016VAERSDATA.csv	617731	20160106	MN	31	31		F	20160106	The Tdap injections were stored in a refrigerator in which the temperature gauge malfunctioned and temperature reached 10 degrees; this incident occurred over a long holiday weekend (1/1/16-1/4/16) the exact date and time of the decrease is unknown.	NotAvailable		NotAvailable	NotAvailable	NotAvailable		NotAvailable	NotAvailable	U	20160104				PVT	OTH	RHOGAM	pregnancy				1						N	Y
2016VAERSDATA.csv	617733	20160106	MN	26	26		F	20160106	The Tdap injections were stored in a refrigerator which the temperature gauge malfunctioned. The temp. lowered to 10 degrees. This occurred over the long week-end 1-1-16->1/4/16. Exact time of the temperature decrease is unknown.	NotAvailable		NotAvailable	NotAvailable	NotAvailable		NotAvailable	NotAvailable	U	20160104			Pregnancy	PVT	OTH		pregnancy				1						N	Y
2016VAERSDATA.csv	617734	20160106	MN	29	29		F	20160106	The Tdap injections were stored in a refrigerator which the temperature gauge malfunctioned. The temp lowered to 10 degrees for unknown amount of time.	NotAvailable		NotAvailable	NotAvailable	NotAvailable		NotAvailable	NotAvailable	NotAvailable	20160104				PVT	OTH		pregnancy				1						N	Y
2016VAERSDATA.csv	617735	20160106	MN	31	31		F	20160106	The Tdap injections were stored in a refrigerator in which the temperature gauge malfunctioned. The temperature reached 10 degrees; this incident occurred over a long holiday weekend (1/1/16-1/4/16) the exact date/time of the decrease is unknown.	NotAvailable		NotAvailable	NotAvailable	NotAvailable		NotAvailable	NotAvailable	U	20160104				PVT	OTH		pregnancy				1						N	Y
2016VAERSDATA.csv	621103	20160127	NY	26	26		F		Vaccine given 45 minutes after began to leak fluid pregnant due date was 9/19/15. Water broke membranes. Was sent from hospital to medical. Was (31 w 3 days).	NotAvailable		NotAvailable	Y	Y	30	NotAvailable	NotAvailable	Y	20150716	20150716	0		PVT	UNK		none	None			1						Y	Y
2016VAERSDATA.csv	626395	20160303	NE	36	36		F	20160302	Hallucinations, joint pain, fever, vomiting. Pt is 28 weeks pregnant. EDC 5/22/16.	NotAvailable		NotAvailable	Y	NotAvailable		NotAvailable	NotAvailable	U	20160229	20160229	0		PVT	OTH		none	None			1						N	Y
2016VAERSDATA.csv	625626	20160306	NJ	30	30		F	20160306	Preterm labor: contractions every 3-4 min for approx 1 hour requiring hospitalization and treatment.	NotAvailable		NotAvailable	Y	Y	1	NotAvailable	NotAvailable	Y	20160301	20160304	3	Fetal fibronectin level, ROM plus test	UNK	PVT	Folic acid 4mg, prenatal vitamins	none	Pregnancy @ 29 weeks	Labor~Tdap (no brand name)~~29.83~Patient		1						Y	Y
2016VAERSDATA.csv	625951	20160307	CO	32	32		F	20160307	Unborn child started moving less frequently. Baby measured normal at 20 week ultrasound but then growth slowed. Was born at 40 weeks at only 6.4 lbs and had meconium. Baby was born with a neuromuscular disorder and hypertonia. Child is now 3 years old and is barely growing. He is now 24 lbs and 34 inches tall. He cannot was unassisted and has developmental, gross and fine motor delays due to his …	NotAvailable		NotAvailable	NotAvailable	NotAvailable		NotAvailable	Y	N	20120823	20120823	0	Two MRI's, endless blood tests and labs, heavy metal testing, 23 and me. Has seen 2 Neurologists, Rehab and Ortho specialist.	PUB	OTH	Garden of life prenatal vitamins, fish oil	limp, sore arm for a months and felt ill.	29 weeks pregnant with a boy. Healthy pregnancy!			1						Y	Y
2016VAERSDATA.csv	628259	20160320	VA	34	34		F	20160320	This spontaneous prospective pregnancy report as received from a physician referring to a female patient who is currently 34 year old. The patient's concurrent conditions and medical history were not reported. The patient was pregnancy with the date of last menstrual period was 19-AUG-2015 and the estimated date of delivery was 25-MAY-2016. The pregnancy outcome was pending. On 02-MAR-2016, the p…	NotAvailable		NotAvailable	NotAvailable	NotAvailable		NotAvailable	NotAvailable	U	20160321	20160302			OTH	OTH	No other medications	unknown			WAES1603USA002120	1						N	Y
2016VAERSDATA.csv	628151	20160321	VA	30	30		F	20160321	Patient presented to Labor and Delivery triage the morning of March 11th, 2016 with low back pain and extremity pain. No motor loss or sensory loss. Return to triage March 14th with same sxms but now with addition of lower ext greater than upper ext weakness with paresthesias. Stat MRI was WNL, EMG by Neurology confirmed Guillain Barre. Patient had worsening protection of airway. STAT LTCS done u…	NotAvailable		Y	NotAvailable	Y	8	NotAvailable	NotAvailable	U	20160229	20160311	11	Positive EMG finding for GBS; CSF fluid with elevated protein and no WBCs	MIL	MIL	PNVs	no illnesses, patient was 35 weeks pregnant at the time receiving tdap	None			1						Y	Y
2016VAERSDATA.csv	629424	20160328	PA	39	39		F	20160328	Initial unsolicited pregnancy report received from a nurse on 04-Dec-2015. This case involves a 39-year-old female patient, who was vaccinated with intramuscular first dose of ADACEL (batch number: U5263AA, expiry date: 21-Jan-2018 and site of administration was not reported) on 04-Dec-2015. The last menstrual period was not reported. Estimated date of delivery was reported as 08-Jan-2016. Pregna…	NotAvailable		NotAvailable	NotAvailable	NotAvailable		NotAvailable	NotAvailable	U	20151204				UNK	UNK	PRENATAL VITAMINS		Medical History/Concurrent Conditions: Human papilloma virus infection		USSA2015SA206366	1						N	Y
2016VAERSDATA.csv	630432	20160406	IL	47	47		F	20160406	Initial unsolicited pregnancy report received from a healthcare professional on 07 April 2015. A 47-year-old female patient (age not reported), whose concomitant medication were not reported, had received intramuscularly a dose of DIPHTHERIA-2/TETANUS/5 AC PERTUSSIS VACCINE (ADACEL) (batch number: C4714AA, expiry date: 08 April 2017) (cycle in series, number of dose and site of vaccination were n…	NotAvailable		NotAvailable	NotAvailable	NotAvailable		NotAvailable	NotAvailable	U	20150406				UNK	UNK			Medical History/Concurrent Conditions: Hypertension; Smoker		USSA2015SA045086	1						N	Y
2016VAERSDATA.csv	630562	20160406		27			F	20160405	This retrospective pregnancy case was reported by a other health professional via call center representative and described the occurrence of swollen joints in a adult female patient who received BOOSTRIX. On an unknown date, the patient received BOOSTRIX (intramuscular). The patient's last menstrual period was on an unknown date and estimated date of delivery was on an unknown date. On an unknown…	NotAvailable		NotAvailable	NotAvailable	NotAvailable		NotAvailable	NotAvailable	U					OTH	OTH	No other medications	unknown			US2016038988	1						N	Y
2016VAERSDATA.csv	630546	20160407	CA	31	31		F	20160407	Extreme fatigue, feeling faint, pain in joints and back, chills, fever of 102.	NotAvailable		NotAvailable	NotAvailable	NotAvailable		NotAvailable	NotAvailable	U	20160406	20160406	0		UNK	OTH	I took extra strength Tylenol to cope with the pain.	yes, i was suffering from severe allergies. i asked my doctor if we could defer the vaccine till i was feeling better and she said there were 0 side effects and i have nothing to worry about. i am 33 weeks pregnant with a 2 and 3 year old at home. my husband is out of town.	Seasonal allergies			1						N	Y
2016VAERSDATA.csv	630887	20160411	NJ	28	28		F	20160411	Based on additional information received on 25 September 2015 this case was considered as medically confirmed. Initial unsolicited pregnancy report received from a Consumer (patient) on 02 Feb 2015. A 28 year old female patient (age not reported), had received an intramuscular first dose of DIPHTHERIA-2/TETANUS/5 AC PERTUSSIS VACCINE (Adacel) vaccine (lot number: unknown) in left deltoid on 30 Ja…	NotAvailable		NotAvailable	NotAvailable	NotAvailable		NotAvailable	NotAvailable	U	20150130	20150131	1	Test Date: 20150521; Test Name: Alpha fetoprotein amniotic fluid; Result Unstructured Data: NORMAL; Test Date: 20150521; Test Name: prenatal screening test; Result Unstructured Data: NORMAL; Comments: SEQUENTIAL SCREEN	OTH	UNK	Medicinal Product Name as Reported by the Primary Source: PRENATAL VITAMINS; PITOCIN		Comments: None		USSA2015SA013127	1						N	Y
2016VAERSDATA.csv	631711	20160415	CA	32	32		F	20160415	Initial unsolicited pregnancy report received from consumer on 12 August 2015. A 32-year-old female patient, whose concomitant medications were not reported, had received a dose of ADACEL (batch number, route of administration were not reported) in shoulder on 11 August 2015. On 11 August 2015, same day after injection the patient had experienced sore arm. The last menstrual period was not report…	NotAvailable		NotAvailable	NotAvailable	NotAvailable		NotAvailable	NotAvailable	U	20150811	20150811	0		UNK	UNK			None		USSA2015SA121702	1						N	Y
2016VAERSDATA.csv	631781	20160418	NJ	30	30		F	20160415	Initial unsolicited pregnancy report received from a non-healthcare professional on 22 December 2015. This case involves a 30-years old female patient who was vaccinated with first dose of ADACEL (batch number: U5263AA, Expiry Date: 21 January 2018; dose and site of administration were not reported) via intramuscular route on 22 December 2015. The patient's last menstrual period was unknown, esti…	NotAvailable		NotAvailable	NotAvailable	NotAvailable		NotAvailable	NotAvailable	U	20151222				OTH	UNK					USSA2015SA219431	1						N	Y
2016VAERSDATA.csv	635102	20160510	KY	24	24		F	20160510	This is a prospective pregnancy case. This 25-year-old female subject was enrolled in an open label study. The subject received BOOSTRIX (intramuscular) on 12th May 2015. Concomitant products included Prenatal Vitamins. The subject's estimated date of delivery was 5th January 2016. The subject received BOOSTRIX at week 6 of the pregnancy and during the first trimester of pregnancy. On an unknown …	NotAvailable		NotAvailable	NotAvailable	NotAvailable		NotAvailable	NotAvailable	U	20150512	20150601	20		PUB	PUB	No other medications	unknown	Drug hypersensitivity, Amoxicillin and doxycycline		US2015064102	1						N	Y
2016VAERSDATA.csv	637151	20160525	AZ	18	18		F	20160525	Reported decreased fetal movement following vaccine administration at visit 5/20/16. Presented on 5/24/16 to L&D and diagnosed with fetal demise.	NotAvailable		NotAvailable	NotAvailable	NotAvailable		NotAvailable	NotAvailable	NotAvailable	20160520				UNK	OTH	Prenatal vitamin	none	Pregnancy @ 30w3d			1						N	Y
2016VAERSDATA.csv	638035	20160606	FL	26	26		F	20160606	36 weeks pregnant and had to get the Tdap shot, the next day after receiving the shot my arm was extremely sore and in a lot of pain/discomfort and could barely get any sleep. Started getting fevers and chills Thursday night into Friday and my blood pressure was slightly raised. Had to go check into labor and delivery so they could monitor the baby's heart rate (baby's heart rate was a little hig…	NotAvailable		NotAvailable	Y	Y		NotAvailable	NotAvailable	Y	20160602				OTH	OTH	Only TYLENOL when pain in arm was unbearable and fever was too high.	none	None			1						Y	Y
2016VAERSDATA.csv	640389	20160623	NY	22	22		F	20160623	Patient is 33 weeks pregnant and received BOOSTRIX on 06/21/16. Today she reports that baby has not been moving as much as he was prior to vaccination. Patient was advised to contact her Physician immediately. She was instructed by Physician to come in immediately to be seen.	NotAvailable		NotAvailable	Y	NotAvailable		NotAvailable	NotAvailable	U	20160621	20160623	2		OTH	PUB						1						N	Y
2016VAERSDATA.csv	641520	20160701	VA	36	36		F	20160701	102 degree fever, chills, nausea, body aches, headache, exhaustion. Called OB due to fever and chills at 36 weeks pregnant, and sent me to hospital for Labor & Delivery for monitoring and labs.	NotAvailable		NotAvailable	Y	Y	1	NotAvailable	NotAvailable	Y	20160628	20160628	0	CBC and urine culture came back normal	PUB	PVT	Synthroid, Zyrtec, calcium, prenatal vitamin, Prevacid, baby aspirin, vitamin D, Tums, probiotic.	no illness. 36 weeks pregnant.	None			1						Y	Y
2016VAERSDATA.csv	642916	20160711	MO	22	22		F	20160711	Patient had 6-7 cm red area at injection site. The next day area was raised, is now flat but continues to have redness. Patient is pregnant. Having warm feeling and loose stools.	NotAvailable		NotAvailable	NotAvailable	NotAvailable		NotAvailable	NotAvailable	U	20160708	20160708	0	None	OTH	PVT	ZOFRAN; TYLENOL	none	Pregnancy			1						N	Y
2016VAERSDATA.csv	643622	20160718	CT	25	25		M	20160718	Received my vaccine last Monday. The pain started the same day, which I was told was normal, but only got worse as time progressed. Extreme pain in the upper arm/shoulder, unable to move it fully, unable to raise my arm, a stiffness and popping noise when I try to force movement. I finally went to the ER today and the doctor said the nurse went gave me the vaccine too high up, as he could clearly…	NotAvailable		NotAvailable	Y	NotAvailable		NotAvailable	NotAvailable	U	20160711	20160711	0		UNK	UNK		none	Pregnant			1						N	Y
2016VAERSDATA.csv	644587	20160723	NC	35	35		M	20160723	Tdap vaccine was given less than a finger's width below the joint space. Have had decreased PROM/AROM especially with L shoulder ABD, flexion, and internal rotation. Unable to sleep on left or right side. Constant aching w/ pain worse at night due to increased joint stiffness. Have been to orthopedist and PT. Have received joint mobs, PROM, and dry needling. Tdap vaccine received because I am 7 m…	NotAvailable		NotAvailable	NotAvailable	NotAvailable		NotAvailable	NotAvailable	NotAvailable	20160707	20160708	1		PVT	UNK	Prenatal vitamin; Vitamin D3 2000 IU	no	None			1						N	Y
2016VAERSDATA.csv	645608	20160801	MI	33	33		F	20160801	Initial unsolicited pregnancy report received from nurse on 29 Mar 2016. This case involves a 33-year old female patient who was vaccinated with a dose of ADACEL (batch number: U5316AA, expiry date: 30 Apr 2018, site of administration not reported) by intramuscular route on 22 Mar 2016 while she was pregnant. Pregnancy information included last menstrual period: 06 Aug 2015, estimated delivery da…	NotAvailable		NotAvailable	NotAvailable	NotAvailable		NotAvailable	NotAvailable	U	20160322	20160430	39		UNK	UNK	PRENATAL VITAMIN		Medical History/Concurrent Conditions: Abstains from alcohol; Depression; Ex-smoker; Factor V Leiden mutation; Obesity		USSA2016SA064252	1						N	Y
2016VAERSDATA.csv	645976	20160802	MA	32	32		F	20160802	Placental Abruption. Symptoms were heavy bleeding and cramping.	NotAvailable		NotAvailable	Y	Y		NotAvailable	NotAvailable	NotAvailable	20160419	20160426	7	Ultrasounds and blood work to determine placental abruption conducted.	UNK	PVT	Advair for asthma	no	34 weeks Pregnant			1						Y	Y
2016VAERSDATA.csv	650812	20160829	NJ	29	29		F	20160826	Pt. came to pharmacy 8/26 stating arm was hurting, swollen, red at injection site, warm to touch. Pt is pregnant so called her OB/GYN.	NotAvailable		NotAvailable	NotAvailable	NotAvailable		NotAvailable	NotAvailable	U	20160825	20160826	1		OTH	PVT	Prenatal vitamins	none	Pregnant	Headache~Tdap (no brand name)~1~29.00~Patient		1						N	Y
2016VAERSDATA.csv	651114	20160907	CA	31	31		F	20160907	Initial unsolicited pregnancy report received from a nurse on 26 August 2016. This case involves a 31-year-old female patient who was vaccinated with a first dose of ADACEL (batch number U5458DA, expiration date 28 September 2018, dose, site of administration was not reported) intramuscularly on 26 August 2016 while she was pregnant. Pregnancy information of last menstrual period (LMP) and estima…	NotAvailable		NotAvailable	NotAvailable	NotAvailable		NotAvailable	NotAvailable	U	20160826				UNK	UNK					USSA2016SA159542	1						N	Y
2016VAERSDATA.csv	651141	20160907	OH	30	30		F	20160907	Stillbirth of daughter during pregnancy.	NotAvailable		NotAvailable	Y	Y	5	NotAvailable	NotAvailable	N	20160531	20160605	5		PVT	OTH						1						Y	Y
2016VAERSDATA.csv	656230	20160929	VA	38	38		F	20160929	Odd episode of crying followed by severe chills (it was a warm night) that lasted several hours, then followed by severe body aches that lasted almost 24 hours. Also some shortness of breath and feeling like chest was tightening. I was 35 weeks pregnant at the time and by the next morning had reduced fetal movement.	NotAvailable		NotAvailable	NotAvailable	NotAvailable		NotAvailable	NotAvailable	Y	20160924	20160924	0	Urine and blood	OTH	PVT	Prenatal Vitamins	no	None			1						N	Y
2016VAERSDATA.csv	658066	20161008	TN	36	36		F	20161008	Tingling and burning in feet, loss of balance. Sharp pains up legs. Delivered twins in June 28, 2012 and then loss of use of left hand and no balance until given IVIG. Then had little more use of left hand but still have neuropathy in both legs and feet.	NotAvailable		Y	Y	NotAvailable		NotAvailable	NotAvailable	Y	20120529			Flu shot given and whooping cough shot given during pregnancy. Caused Guillain Barre Syndrome. Did 2 rounds of IVIG, can't afford to do this the rest of my life, just have to live with the pain.	OTH	PVT		just pregnant	None			1						Y	Y
2016VAERSDATA.csv	658083	20161009	CA	24	24		F	20161009	Had seizure at restaurant that lasted 30 seconds; no prior hx of seizures; no family hx of seizures.	NotAvailable		NotAvailable	NotAvailable	Y	1	NotAvailable	NotAvailable	Y	20161007	20161008	1	Routine lab studies were normal.	OTH	OTH	Prenatal vitamins	healthy 24 yo woman who is pregnant at 36 weeks gestation. no prior history of seizures. received tdap vaccine yesterday. 4 hours later had a seizure.	Pregnancy			1						Y	Y
2016VAERSDATA.csv	659323	20161014	CO	32	32		F	20161014	Numbness spreading from fingertips to face. Tiredness, sense of difficulty breathing.	NotAvailable		NotAvailable	Y	NotAvailable		NotAvailable	NotAvailable	Y	20161013	20161013	0	Diagnosed as allergic reaction. Blood work drawn. Discharged at 9:00 pm	UNK	PVT	Ranitidine. Constipation medication.	pregnancy, 33 weeks.	Seasonal Allergies			1						N	Y
2016VAERSDATA.csv	663206	20161018	GA	25	25		F	20161006	Circular, palpable papule. Slightly red in color. Patient states that it does itch. Located just on right arm and lower back. Started about 1 1/2 after injection. Papules on right arm are starting to disappear. Advised patient to call OB/GYN. Advised her to take BENADRYL. Denies any trouble breathing at any time or at present time.	NotAvailable		NotAvailable	NotAvailable	NotAvailable		NotAvailable	NotAvailable	Y	20161005	20161005	0		PUB	PVT	None	30 weeks pregnant	KNDA			1						N	Y
2016VAERSDATA.csv	660758	20161021	VA	38	38		F	20161021	Approximately 15 mins after administration of Tdap patient placed on monitor for NST. Within minutes of reclining on NST chair pt became unresponsive after stating that she did not feel well, pulse noted to 140. Tonic movements of arms noted. Oxygen mask, Pulse oximeter 100%, smelling salt given. FHR initially 140 with accels to 160 then down to 90 - 100 X 2 mins during episode. EMS called. Episo…	NotAvailable		NotAvailable	Y	NotAvailable		NotAvailable	NotAvailable	Y	20161020	20161020	0		OTH	PUB	Prenatal Vitamin, Ferrous Sulfate 325 mg	pregnancy	None known			1						N	Y
2016VAERSDATA.csv	660902	20161022	TN	21	21		F	20161022	Fever up to 101.9, extreme muscle and joint pain in lower back, swollen glands, frequent urination.	NotAvailable		NotAvailable	Y	NotAvailable		NotAvailable	NotAvailable	U	20161017	20161019	2	Urinalysis and blood lab work	PVT	OTH		none. received vaccine at 34 weeks pregnant	Penicillin allergy.			1						N	Y
2016VAERSDATA.csv	674278	20161222	NY	36	36		F	20161220	Chills, rigors (no fever). Comorbidity: Pregnancy, HTN, DM type 2(insulin) H/O preeclampsia.	NotAvailable		NotAvailable	NotAvailable	NotAvailable		NotAvailable	NotAvailable	Y	20161208	20161209	1		PVT	UNK	HUMULIN; HUMALOG	none	See #1			1						N	Y
2016VAERSDATA.csv	674407	20161222	CA	19	19		F	20161212	Warmth and redness approximately 4-4.5 cm in diameter-Patient denies itching but states sited is painful to the touch.	NotAvailable		NotAvailable	NotAvailable	NotAvailable		NotAvailable	NotAvailable	N	20161208	20161209	1		PVT	PVT		pregnant / 7 mo	NKDA			1						N	Y
2017VAERSDATA.csv	679381	20170125	CO	29	29		F	20170125	Fetal demise 35 weeks gestation.	NotAvailable		NotAvailable	NotAvailable	NotAvailable		NotAvailable	NotAvailable	N	20150311	20150325	14	Fetal demise	MIL	OTH	None	no illness, pregnancy 33 week gestation	Pregnancy 33 week gestation			1						N	Y
2017VAERSDATA.csv	681735	20170207	OK	30	30		F	20170207	The morning after I received the vaccine I noticed my baby wasn't moving. I drove straight to the hospital where it was administered for and ultrasound where my doctor confirmed he had no heartbeat.	NotAvailable		NotAvailable	NotAvailable	Y	3	NotAvailable	NotAvailable	U	20151222	20151223	1		PUB	PUB	None.	34 weeks pregnant	None.			1						Y	Y
2017VAERSDATA.csv	684510	20170303	IN	28	28		F	20170303	I was pregnant and received the Tdap vaccine on 10/24. On 10/29 my daughter was stillborn.	NotAvailable		NotAvailable	Y	NotAvailable		NotAvailable	NotAvailable	N	20161019	20161029	10		PUB	OTH		no	no			1						N	Y
2017VAERSDATA.csv	685710	20170314	IL	30	30		F	20170314	Diarrhea.	NotAvailable		NotAvailable	NotAvailable	NotAvailable		NotAvailable	NotAvailable	Y	20170313	20170314	1		UNK	OTH	prenatal vitamins	none. 28 weeks, 5 days pregnant.	None.			1						N	Y
2017VAERSDATA.csv	686178	20170317	DC	28	28		F	20170317	Initial unsolicited pregnancy report received from a non-health care professional on 03-MAR-2017. This case involves a 28 years old female patient who was vaccinated intramuscularly with an unknown dose of ADACEL (batch number: U5604AA expiry date: 17-MAR-2019, dose, dose in series were not reported) in the right deltoid on 02-MAR-2017 while she was pregnant. The patient's last menstrual period a…	NotAvailable		NotAvailable	NotAvailable	NotAvailable		NotAvailable	NotAvailable	U	20170302	20170303	1		OTH	UNK					USSA2017SA037291	1						N	Y
2017VAERSDATA.csv	689288	20170404	NJ	32	32		F	20170404	Contractions and severe stomach pain, followed by a placenta abruption on 5/4/2015 and a preterm 33 week baby.	NotAvailable		Y	Y	Y	7	NotAvailable	NotAvailable	Y	20150429	20150502	3		OTH	PVT	Prenatal vitamin	none	Pregnant			1						Y	Y
2017VAERSDATA.csv	690070	20170411	CA	26	26		F	20170411	Patient complained of "a lot of itching" on injection site; BENADRYL 25mg was ordered by provider and cold pack was placed on left arm for symptom relief; patient left 2 hours later stating she felt better. On 4/7/17 at 10:37 AM patient called clinic complaining of arm swelling and difficulty moving arm. Patient denied any other symptoms: fever, shortness of breath. After consulting with patient'…	NotAvailable		NotAvailable	Y	NotAvailable		NotAvailable	NotAvailable	Y	20170406	20170406	0		OTH	PUB	None	no illnesses at time of vaccination. patient is 32 weeks pregnant.	Patient is allergic to cyclobenzaprine.			1						N	Y
2017VAERSDATA.csv	690403	20170412		61			U	20170111	Patient received TDaP that was unneeded. Had previous TDaP vaccination on 3/14/11. Patient was not pregnant. Age of patient at time of event: 61 years.	NotAvailable		NotAvailable	NotAvailable	NotAvailable		NotAvailable	NotAvailable	U	20161130	20161130	0		PVT	UNK						1						N	Y
2017VAERSDATA.csv	690411	20170412	CO	32	32		F	20170412	Pt received Tdap vaccine as recommended in pregnancy. Pt woke the next morning with pain in arm. Pain would wake pt in during the night w/ pain at a 10/10 on pain scale. Pain radiated down into left arm. Pt tried Tylenol and heat/ice with no relief. Pt was put on 6-day course of prednisone. Pt had f/u apt and states symptoms are 70% better.	NotAvailable		NotAvailable	NotAvailable	NotAvailable		NotAvailable	NotAvailable	U	20170328	20170329	1	None	PUB	PVT	PRENATAL PLUS 27-1 MG TABS (PRENATAL VIT-FE FUMARATE-FA); MAGNESIUM (MAGNESIUM); VITAMIN D3 2000 UNIT CAPS (CHOLECALCIFEROL); ONDANSETRON 4 MG ORAL TBDP (ONDANSETRON); TYLENOL WITH CODEINE #4(ACETAMINOPHEN-CODEINE)		Supervision of normal pregnancy, third trimester; Round ligament pain; Subchorionic hematoma, antepartum, unspecified trimester; Abnormal vaginal bleeding; Pregnancy test, result positive; Hx of abortion, spontaneous; Nausea and vomiting in pregnancy; Marijuana use; Vitamin D deficiency; Cervical lymphadenopathy, right; Migraine headache; Headache; Preconception counseling; Chronic back pain; All…			1						N	Y
2017VAERSDATA.csv	690716	20170414	UT	33	33		F	20170414	I was given the TDAP vaccine while pregnant and immediately felt sick to my stomach. That day I developed a low fever, chills, shaking, vomiting (once), body aches and pains, and nausea. This lasted for 72 hours. I missed work for 4 days and no medicated would sooth the symptoms. Doctor's told me it was "coincidence" despite my symptoms being labeled as possible side effects for about 1/100 peopl…	NotAvailable		NotAvailable	NotAvailable	NotAvailable		NotAvailable	NotAvailable	Y	20170213	20170213	0		PVT	PVT		no	Pregnant	sick~Influenza (Seasonal) (no brand name)~1~33.08~Patient		1						N	Y
2017VAERSDATA.csv	691390	20170420	CA	26	26		F	20170420	I was vaccinated at 27 weeks pregnant. I could not fully lift my arm again for 15 months because there was severe pain when I tried to lift my arm above my head. There is still pain in my arm three years later. My unborn child did not move for three weeks after I was vaccinated. He is now 2.5 years old and he is developmentally delayed and showing signs of autism.	NotAvailable		NotAvailable	NotAvailable	NotAvailable		NotAvailable	Y	N	20140602	20140602	0		PUB	PUB		no	No			1						Y	Y
2017VAERSDATA.csv	692517	20170429	WI	26			F	20170429	Patient was given Tdap vaccine. Advised to wait. In waiting area, reception noticed pt was slumped over the table. Pt was approached, taken by wheelchair to the exam room. She was coherent, however, dizziness and nausea noted. Pt resting on table, feeling warm, given cold compresses, checking BP, pulse and oxygen levels. Vitals stable except mild tachycardia into 110s. Given cold water, emesis ba…	NotAvailable		NotAvailable	NotAvailable	NotAvailable		NotAvailable	NotAvailable	Y	20160614	20160614	0		UNK	OTH	Ferrous sulfate; Prenatal vitamin	no, but patient was 32 weeks pregnant				1						N	Y
2017VAERSDATA.csv	695093	20170517	MI	33	33		F	20170517	Patient states she woke up w/a swollen arm and shoulder down to wrist.	NotAvailable		NotAvailable	NotAvailable	NotAvailable		NotAvailable	NotAvailable	Y	20170512	20170515	3		PVT	PVT		pregnancy	No			1						N	Y
2017VAERSDATA.csv	695397	20170520	MI	30	30		F	20170520	Low grade fever, nausea, complete fatigue, difficulty concentrating, whole body aches, headache, dizziness.	NotAvailable		NotAvailable	NotAvailable	NotAvailable		NotAvailable	NotAvailable	Y	20170518	20170519	1		OTH	OTH		no.	34 weeks pregnant			1						N	Y
2017VAERSDATA.csv	698095	20170602	MD	31	31		F	20170602	Tenderness at injection site, chills, fever of 100.3 by the morning (June 1), strong body aches, nausea on the morning of June 1, headache on the morning of June 1. On June 1 took a total of 4 Tylenols (500 mg). One at 6AM, one at 11AM and one at 3PM and lastly one at 7PM. By June 2nd I felt much better.	NotAvailable		NotAvailable	NotAvailable	NotAvailable		NotAvailable	NotAvailable	Y	20170530	20170530	0		PVT	OTH	Levothyroxine, Prenatal, Vitamin D	no	27 Weeks Pregnant			1						N	Y
2017VAERSDATA.csv	698657	20170607	PA	21	21		F	20170607	Severe diarrhea, vomiting, and nausea.	NotAvailable		NotAvailable	NotAvailable	NotAvailable		NotAvailable	NotAvailable	Y	20170606	20170607	1		UNK	OTH	Prenatal vitamins	no	Pregnancy 36 weeks and two days			1						N	Y
2017VAERSDATA.csv	699013	20170612	GA	34	34		F	20170612	Severe shoulder pain on the side of the injection, with symptoms consistent with acute bursitis - limited abduction of the left arm, worsening of pain at night). The injection site was very high and the nurse reported feeling some resistance with the injection and told me to "relax".	NotAvailable		NotAvailable	NotAvailable	NotAvailable		NotAvailable	NotAvailable	U	20170607	20170607	0		PVT	PVT	Prenatal vitamins; Miralax	no	Pregnancy - 29 weeks gestation			1						N	Y
2017VAERSDATA.csv	699737	20170615	NJ	33	33		F	20170615	Headache, myalgias, lightheadedness, severe fatigue, weakness, squeezing chest and upper back pain, nausea, chills, sweats, abdominal discomfort. Had to miss 2 days of work. 6/15/17 at 10:30 AM mostly improved but not yet at baseline.	NotAvailable		NotAvailable	NotAvailable	NotAvailable		NotAvailable	NotAvailable	U	20170612	20170613	1		OTH	PVT	prenatal vitamin, probiotic, vitamin d3 3000 iu daily,DHA 300 mg daily, calcium with magnesium	no	Pregnant			1						N	Y
2017VAERSDATA.csv	700366	20170620	GA	23	23		F	20170620	Chest tightness, vomiting.	NotAvailable		NotAvailable	Y	NotAvailable		NotAvailable	NotAvailable	U	20170620	20170620	0		PUB	PVT		pregnancy	allergic to meclizine			1						N	Y
2017VAERSDATA.csv	700427	20170621	NH	22	22		F	20170621	Localized erythema and swelling at injection site.	NotAvailable		NotAvailable	NotAvailable	NotAvailable		NotAvailable	NotAvailable	N	20170619	20170620	1	None	PVT	OTH	RHEGAM; Prenatal vitamins		Currently 31 & 4/7 wks pregnant			1						N	Y
2017VAERSDATA.csv	701172	20170629	IL	39	39		F	20170629	Pain in left arm at site of vaccine. A half dollar sized knot and swelling at site noted by evening. Lethargy noted same night. Itching and warmness at site noticed on 6/28/2017. All symptoms continuing at time of reporting at 11pm 6/28/2017.	NotAvailable		NotAvailable	NotAvailable	NotAvailable		NotAvailable	NotAvailable	N	20170626	20170626	0	Will see doctor on 6/29/2017	PVT	UNK	methimazole	no	PRegnant			1						N	Y
2017VAERSDATA.csv	703658	20170713	KS	34	34		F		19 days after I got the vaccine my baby passed away in my womb. I delivered her the next evening at 3lbs 11 oz . I have MTHFR gene as well. I am not sure the vaccine caused her death but wanted to provide this information. I also have an 8 year old son with one kidney I received the vaccine as well. (Don't believe vaccine caused kidney).	NotAvailable		NotAvailable	NotAvailable	NotAvailable		NotAvailable	NotAvailable	N	20170301	20170319	18	i also did glucose tests around the same time and did another glucose on 3/10	PVT		SYNTHROID	none	Hashimoto's thyroidism, half a thyroid.			2	20170713				none	N	Y
2017VAERSDATA.csv	703924	20170717	SC	30	30		F		No complications, estimated date of delivery 4/06/2016, birth weight 6 lb 15 oz. Baby born with MTHFR heterozygous gene mutation of C677T type; severe tongue-tie and lip-tie and consequent inability to breastfeed. Symptoms included ceaseless crying, starving. Undernourishment was detected by pediatrician at two months old (June 2016) and doctor prescribed formula supplementation to breastfeeding …	NotAvailable		NotAvailable	NotAvailable	NotAvailable		NotAvailable	NotAvailable	N	20160210	20160405	55	Lab results came back with positive for MTHFR heterozygous gene mutation of C677T type. Date reported was June 29, 2017.	PHM		Prenatal vitamins.	candidiasis, interstitial cystitis.	Candidiasis, interstitial cystitis.			2	20170717		Y		Allergy to dairy, carrot, mango.	N	Y
2017VAERSDATA.csv	704071	20170717	VA	32	32		F	20170717	As soon as immunization was administered, patient complained of dizziness, which resolved after laying down for a few minutes.	NotAvailable		NotAvailable	NotAvailable	NotAvailable		NotAvailable	NotAvailable	Y	20170717	20170717	0		PVT	PVT	prenatal vitamins	33 weeks pregnant	Allergic to clarithromycin, LEVAQUIN, penicillin, sulfa, tetracycline			1						N	Y
2017VAERSDATA.csv	704407	20170720	CA	33	33		F		31 weeks 4 days at time of vaccination & adverse event; EDD 9/5/17. Pt c/o localized erythema and pruritus around site of injection. Pt did not call provider. Pt took BENADRYL on her own and found decrease in symptoms. Topical hydrocortisone provided no relief. Small healing wound/scab at site of injection where pt states that she "scratched".	NotAvailable		NotAvailable	NotAvailable	NotAvailable		NotAvailable	NotAvailable	Y	20170707	20170708	1		PVT		VITAPEARL PNV; CLARITIN	seasonal allergies; pregnancy	varicosities in legs			2	20170720				NKDA	N	Y
2017VAERSDATA.csv	704821	20170720	VA	44	44		F	20170713	Received call from Immunization Staff and spoke with patient and nurse. Patient advised she received TDaP booster on 7/11/2017 (last TDaP was 3/7/2007). She reported vaccine site was sore, but nothing unusual until this am. She awoke fine, but over the last few hours she felt dizzy and funny. Her eyes felt blurry, she cannot lay down or close eyes due to increased sensation of dizziness (head spi…	NotAvailable		NotAvailable	Y	NotAvailable		NotAvailable	NotAvailable	U	20170711	20170712	1	None to date	MIL	MIL	Tizanidine; Moxifloxacin eye gtt; polyethylene glycol powder; meclizine; diclofenac; trazodone; Vit D2; mineral oil ophthalmic; FIORICET; PHENERGAN	denied	allergic rhinitis; migraine w/aura; asthma; muscle spasms; lumbago; cervicalgia; GU-pregnancy issues; B latent; hyperlipidemia; dryness both yes; overweight; dyspnea; bulging disc C6-7, myofascial pain syndrome; thyroid disorder; cervical polyps; dizziness; plantar fasciitis; anxiety disorder; OSA; joint pain; blurry vision			1						N	Y
2017VAERSDATA.csv	705813	20170728	MD	31	31		F		Reaction: Mild reaction resulting in welt, pain to touch and moderate muscle soreness around injection site. Treatment: Ice pack Outcome: none yet - waiting for welt and soreness to subside Pregnancy hx: Gestational diabetes Due date: 09/03/2017.	NotAvailable		NotAvailable	NotAvailable	NotAvailable		NotAvailable	NotAvailable	U	20170726	20170726	0		PVT		Prenatal vitamin			Soreness/redness around injection site		2	20170728					N	Y
2017VAERSDATA.csv	706775	20170803	OH	27	27		F		Vomiting and lethargy. Normal pregnancy 36wk 4 day EDD 8/27/17.	NotAvailable		NotAvailable	NotAvailable	NotAvailable		NotAvailable	NotAvailable	NotAvailable	20170803	20170803	0		PVT		Prenatal vitamin	no	No			2	20170803				No	N	Y
2017VAERSDATA.csv	708402	20170816		32	32		F		Due date was August 23, 2017. Premature birth a week after the shot. Placenta tested to have Chorioamniocentesis, which may be a possible reason for premature delivery. Patient had mild preeclampsia, and endometritis accompanied by 102 degrees fever after 72 hours of delivery.	NotAvailable		NotAvailable	NotAvailable	Y	7	NotAvailable	NotAvailable	U	20170731	20170807	7		PVT		none	none	none			2	20170816				none	Y	Y
2017VAERSDATA.csv	709844	20170827		23	23		F		27 weeks gestation, 1st pregnancy. Reaction: redness at site of injection (size is increasing), firm bump at site of injection, warmth.	NotAvailable		NotAvailable	NotAvailable	NotAvailable		NotAvailable	NotAvailable	U	20170827	20170827	0		PVT							2	20170827		Y			N	Y
2017VAERSDATA.csv	710858	20170830	MA	28	28		F	20170824	Complaint of warmth and swelling of right upper arm, chills and fever, increased fatigue. Treated for cellulitis on 8-23-17 with AUGMENTIN.	NotAvailable		NotAvailable	Y	NotAvailable		NotAvailable	NotAvailable	U	20170821	20170823	2		PVT	PVT	Prenatal multivitamin; LOTRISONE cream	pregnancy				1						N	Y
2017VAERSDATA.csv	710859	20170830	MA	28	28		F	20170824	Complaints of redness/tenderness/swelling/warmth to left upper arm, fatigue and nausea. Cellulitis - treated with AUGMENTIN.	NotAvailable		NotAvailable	Y	NotAvailable		NotAvailable	NotAvailable	Y	20170721	20170724	3		PVT	PVT	Vitamin D; HUMALOG; REGLAN; Prenatal calcium	pregnancy	Diabetes			1						N	Y
2017VAERSDATA.csv	713684	20170920	MD	27	27		F		Patient received Tdap vaccine postpartum at 2137 and reports pain in left deltoid soon thereafter. Provider at bedside to discharge patient at approximately 1200 the following day when 3x5cm raised, erythematous and indurated area noted at injection site. Warm to touch and tender to palpation, per patient. No overt signs of infection at this time. Patient will continue to monitor for signs of inf…	NotAvailable		NotAvailable	NotAvailable	NotAvailable		NotAvailable	NotAvailable	U	20170919	20170919	0	none	PVT		Ibuprofen for pain	pregnancy, patient was ppd1; pyelonephritis in pregnancy	None			2	20170920				NKDA	N	Y
2017VAERSDATA.csv	716402	20171004	SC	33	33		F		Pt G3P2 at 28.5 weeks with EDD of 12/22/17. Went to OB office on 10/3/17 for routine OB apt at 28.4 weeks. Pt was feeling well, feeling fetal movement, pt's fingerstick blood sugar was 138, Tdap was given per routine office policy. Later that evening, pt began to feel achy and had a low-grade fever of 99 degrees. Pt called MD at approx. 0230 on 10/4/17 to report possible spontaneous rupture of me…	NotAvailable		NotAvailable	NotAvailable	Y		NotAvailable	NotAvailable	U	20171003	20171003	0		PVT		DICLEGIS	diet controlled gestational diabetes	Anxiety			2	20171004				None	Y	Y
2017VAERSDATA.csv	716488	20171005	OH	33	33		F		I am currently 30 weeks pregnant (EDD 12/12/17) and received Tdap in my OBGYN's office 1.5 days ago. Of note, my previous Tdap was July 2014. Reaction started with small nodule/induration and then progressed in size to now 1.5 by 1.5 inches. Area is red, raised, warm, and indurated. I have a slight fever. Injection was lower than normal, so is possible that it was administered subcutaneously rath…	NotAvailable		NotAvailable	NotAvailable	NotAvailable		NotAvailable	NotAvailable	U	20171003	20171003	0	TBD based on discussion with MD later today	PVT		Prenatal vitamins; cholecalciferol; ampicillin; fluticasone nasal	none	polycystic ovary syndrome; HPV; acne	Tetanus toxoid given Feb 2006 caused complete immobility of left arm x2 days as well as fever.		2	20171005				seasonal allergies	N	Y
2017VAERSDATA.csv	720912	20171018	MN	31	31		F		4 days after receiving the Tdap vaccination I began having pre-term contractions (28 weeks gestation). I was sent to the hospital at 5pm where I received medication to stop contractions and was sent home later that evening. The following morning around 6am the contractions started again and I went to the hospital where doctors were again able to control and cease contractions with medication. I w…	NotAvailable		NotAvailable	NotAvailable	NotAvailable		NotAvailable	NotAvailable	U	20170103	20170107	4		PVT		None	none	None			2	20171018			Y	None	N	Y
2017VAERSDATA.csv	724980	20171104	NH	28	28		F		I am currently 28 weeks pregnant (EDD is 01/24/18). I have had no complications during my pregnancy. I woke up with a severe headache, low grade fever, chills, body aches, sore throat, nausea, and heartburn.	NotAvailable		NotAvailable	NotAvailable	NotAvailable		NotAvailable	NotAvailable	N	20171103	20171104	1		PVT		Prenatal vitamin	cold	N/A			2	20171104				Nickel	N	Y
2017VAERSDATA.csv	726781	20171115	NC	25	25		F		I got a Tdap vaccine. I'm currently pregnant. Estimated date of delivery is January 27th, 2018. Symptoms are/were headache, tenderness of the arm and injection location, bruising of injection location, swelling, and a knot under the injection location.	NotAvailable		NotAvailable	NotAvailable	NotAvailable		NotAvailable	NotAvailable	N	20171110	20171111	1	I just got my arm checked out at the doctor's office. They said it wasn't an allergic reaction, but it wasn't a reaction that they've seen, so they suggested that I report the reaction. I went to the doctor on 11/15/17	PVT		Iron pills, prenatal vitamins, TYLENOL	none	None			2	20171115		Y		penicillin, latex, tomatoes, lubrication	N	Y
2017VAERSDATA.csv	727841	20171121	MN	28	28		F		I had an uncomplicated, healthy pregnancy prior to being vaccinated at 36 weeks along. My due date was 4/1/2015 but I was induced on 3/18/2015 due to gestational hypertension and pre-eclampia. My son was born on 3/19/2015 weighing only 5lbs 8oz. I was given terbutaline prior to delivery and my son had hypoglycemia. Initial glucose was 55 but repeat glucose around 4 hours of life was 26. He was sy…	NotAvailable		NotAvailable	NotAvailable	NotAvailable		NotAvailable	NotAvailable	U	20150304	20150311	7		PVT		LOVENOX injections	no	Factor V Leiden			2	20171121		Y	Y	Sulfa and Penicillin	N	Y
2017VAERSDATA.csv	728995	20171201	ID	31	31		F		We had a healthy and normal pregnancy up until this vaccine was administered at 34 weeks. We experienced fetal demise and endured the stillbirth of our son shortly after receiving it. 3lb 2.6oz and 18" long at birth.	NotAvailable		NotAvailable	NotAvailable	Y	1	NotAvailable	NotAvailable	N	20160603	20160615	12	An "inconclusive" autopsy was performed on our son after birth.	PVT		Prenatal vitamin	none	None			2	20171201				Amoxicillin	Y	Y
2017VAERSDATA.csv	730077	20171208		28	28		F	20171208	This prospective pregnancy case was reported by a consumer and described the occurrence of drug ineffective in a female patient who received GAVISCON Extra Strength tablet (batch number UNK, expiry date unknown) for heartburn. Co-suspect products included TUMS unknown (batch number UNK, expiry date unknown) for heartburn. On an unknown date, the patient started GAVISCON Extra Strength at an unkno…	NotAvailable		Y	NotAvailable	Y		NotAvailable	NotAvailable	Y	20170518	20170810	84		OTH	OTH	Hydroxyzine; GASVISCON Extra Strength; TUMS	unknown			US2017078348	1						Y	Y
2017VAERSDATA.csv	730021	20171209		21	21		F		Pregnant patient came in 2 days post-vaccination complaining of headache, pain throughout arm, and injection site reaction of raised, swollen, redness that is hot to the touch. Advised patient to take acetaminophen and to follow up with doctor. Called patient today (3 days later) to follow-up. Patient reports that she is feeling better, the pain has lessened after taking acetaminophen. She did no…	NotAvailable		NotAvailable	NotAvailable	NotAvailable		NotAvailable	NotAvailable	NotAvailable	20171206	20171207	1		UNK							2	20171209					N	Y
2017VAERSDATA.csv	730084	20171211	GA	24	24		F		Patient was given two of the same vaccine in error. First dose was given 10/31/17, second dose given 12/11/17. The patient is pregnant with an EDD of 01/22/2018.	NotAvailable		NotAvailable	NotAvailable	NotAvailable		NotAvailable	NotAvailable	U	20171211	20171211	0	n/a	PVT		n/a	n/a	n/a			2	20171211				n/a	N	Y
2018VAERSDATA.csv	732728	20180105	KY	30	30		F	20150108	This is a prospective pregnancy case. This 31-year-old female subject who was enrolled in an open label study. The subject received BOOSTRIX .5 ml on 2nd January 2015. The subject's estimated date of delivery was 19th February 2015. The subject received BOOSTRIX at week 33 of the pregnancy and during the third trimester of pregnancy. On 2nd January 2015, an unknown time after receiving BOOSTRIX t…	NotAvailable		NotAvailable	NotAvailable	NotAvailable		NotAvailable	NotAvailable	U	20150102	20150102	0		OTH	OTH	No other medications	unknown			US2015000357	1						N	Y
2018VAERSDATA.csv	732952	20180108	MI	33	33		F		Client is 31 weeks pregnant. EDC is 3/08/18. She has been treated for preterm labor signs. Quit taking PROCARDIA but is taking Progesterone vaginally daily to help stop contractions. Only having occasional Braxton Hicks contractions recently. About 25 minutes after Tdap was given, client complained of tasting plastic & then having a "hot, burning throat", & pressure to her throat & chest like som…	NotAvailable		NotAvailable	NotAvailable	NotAvailable		NotAvailable	NotAvailable	Y	20180108	20180108	0	No tests were completed at the ER. They monitored her & the baby & then sent her home after 1 pm. ER doctor told her they think this is anxiety related but she should be allergy tested before she receives this vaccine again.	PUB				Chiari Malformation, asthma.			2	20180108			Y	None	N	Y
2018VAERSDATA.csv	733102	20180109	MD	37	37		F		34 weeks pregnant first time, Due date 2/18/2018. 1/3/2018 - Received TDAP vaccination during third trimester. 1/4/2018 - Slight raised swelling by the evening, sore and tenderness in arm Overnight - Body Aches, muscle pain, trouble sleeping. 1/5/2018 - Unable to work, flu like symptoms, extreme tiredness, body aches, upper right arm swollen and HOT (width of tennis ball). 1/6/2018 - Out at a sto…	NotAvailable		NotAvailable	NotAvailable	NotAvailable		NotAvailable	NotAvailable	N	20180103	20180104	1		PHM		Pre-Natal Supplements			11/3/2017 - Fluzone Quadrivalent Flu Shot by Sanofi Pasteur Left Deltoid Lot UI85ZAB Slight swollen around shot site, went away		2	20180109		Y		slight latex allergy - mild itching	N	Y
2018VAERSDATA.csv	735272	20180127	IL	29	29		F		Extreme swelling in area where the shot was administered, pain in arm everytime I would lift it or move it in general, the swelling lasted about 8 days, swelling has gone down but there is still a noticeable lump on my arm where the shot was given. Normal pregnancy, estimated due date is 3/22/2018.	NotAvailable		NotAvailable	NotAvailable	NotAvailable		NotAvailable	NotAvailable	NotAvailable	20180108	20180109	1	None	PVT		Prenatal vitamins	none	None			2	20180127		Y		None	N	Y
2018VAERSDATA.csv	735288	20180127	MD	38	38		M		Patient presented with pregrant wife for Tdap vaccine. Vaccine was administered per clinic guidelines. Since patient and wife stated that this is their first Tdap, per clinic guidelines asked them if they can wait 15 mins psot vaccination and agreed. 10mins post vaccination went to check found patient diaphoretic, shaky and stated that he feels his HR is racing. Checked his Vital signs his BP was…	NotAvailable		NotAvailable	NotAvailable	NotAvailable		NotAvailable	NotAvailable	U	20180127	20180127	0	None in clinic	OTH		Pt is not availabe to ask	none	HTN			2	20180127			Y	ibuprofen	N	Y
2018VAERSDATA.csv	738052	20180219	NY	36	36		F		Pt called today stating that Lt deltoid was swollen, redness and hot to touch. Pt is 28 weeks pregnant.	NotAvailable		NotAvailable	NotAvailable	NotAvailable		NotAvailable	NotAvailable	N	20180216	20180218	2	NO	PVT		Loratadine, Sertraline 50mg, ZOFRAN, IMITREX, prenatal vitamin, Vitamin D, Iron, Flaxseed Vitamin B12, MVI	cough in january 2018	NO			2	20180219		Y		Doxycycline, Sertraline 100mg	N	Y
2018VAERSDATA.csv	738714	20180223	ME	24	24		F		30 weeks pregnant, estimated delivery date 4/30/18, very healthy normal pregnancy thus far, morning sickness until about five months, but completely dissipated months ago. Dtap was suggested by my doctor, and I accepted, being told that it was recommended that women at my stage of pregnancy get it. I go about the rest of my day just fine, go to bed around 8:30. Wake up at 11:30pm vomiting. I am t…	NotAvailable		NotAvailable	NotAvailable	Y	1	NotAvailable	NotAvailable	N	20180220	20180220	0	CBC noted nothing abnormal but a WBC of 21.7 and a glucose reading of 129.	PVT		Prenatal Vitamins	none	None			2	20180223			Y	MACROBID, resulting in hives	Y	Y
2018VAERSDATA.csv	740319	20180309	CA	31	31		F		I received the shot in my left arm on May 11th 2017 with my due date estimated to be August 1st 2017. My son was born weighing 7 pounds. I never felt sick my whole pregnancy and was very healthy. After I received the vaccine I immediately had a horrible pain in my arm and it felt like it was in my bone. It hurt to kiddy my arm and two days later became very sick. I was very dizzy to the point I c…	NotAvailable		NotAvailable	NotAvailable	NotAvailable		NotAvailable	NotAvailable	N	20170511	20170512	1		PVT		No	no	No	When I was an infant I had a very high fever and ear infection following vaccination.		2	20180309		Y		No	N	Y
2018VAERSDATA.csv	742188	20180327	NY	43	43		F		Uneventful pregnancy, close to 30 weeks by vaccination date. Expected due date February 22. Received vaccine at prenatal visit. Around Christmas, felt warmness in abdomen area. By 12/29 did not feel much baby movement so went to get it checked out. Baby was stillborn 12/29/2015.	NotAvailable		NotAvailable	NotAvailable	Y	4	NotAvailable	NotAvailable	NotAvailable	20151216	20151226	10		PVT		Pregnancy vitamins	none	Breast cancer (in remission at the time).			2	20180327				None	Y	Y
2018VAERSDATA.csv	742770	20180402	IN	35	35		F	20180402	This is a prospective pregnancy case. This 36-year-old female subject was enrolled in an open label study. The subject received the 1st dose of BOOSTRIX .5 ml on 25th January 2018. Concurrent medical conditions included miscarriage (February 2016 and November 2016) and crushing injury of finger. The subject's last menstrual period was on 4th January 2018 and estimated date of delivery was 11th Oc…	NotAvailable		NotAvailable	NotAvailable	NotAvailable		NotAvailable	NotAvailable	U	20180125			On an unknown date the patient undergone blood test which showed that the patient had a subchorionic hemorrhage and the patient also underwent pregnancy test was resulted positive.	PUB	OTH	No other medications	abortion spontaneous, february 2016 and november 2016; limb crushing injury			US2018046823	1						N	Y
2018VAERSDATA.csv	742822	20180402	WI	30	30		F		I received this vaccine when I was 40 weeks and 2 days pregnant (my due date was on the 24th of February. I received the vaccine on the 26th). The symptoms I had included mild fever, body aches and chills, and increased heart rate. My unborn baby also experienced an increased heart rate and this caused me to be induced. My pregnancy up until this point was normal and my baby's heart rate was alwa…	NotAvailable		NotAvailable	NotAvailable	NotAvailable		NotAvailable	NotAvailable	Y	20180226	20180226	0		PVT		Prenatal vitamins; PROTONIX	i was tested positive for influenza a about two weeks prior to receiving the vaccine.	None			2	20180402			Y	No known allergies	N	Y
2018VAERSDATA.csv	747298	20180505	TX	36	36		F		33 weeks 3 days pregnant at time of administration and on day of start of adverse event. Developed high fever to 102.8F, chills, arthralgias, nausea. Now admitted with pancytopenia, elevated liver enzymes, ongoing fever requiring supportive care.	NotAvailable		NotAvailable	NotAvailable	Y	2	NotAvailable	NotAvailable	NotAvailable	20180503	20180503	0	5/4/18: WBC5.5 Hgb11.4 HCT 32.1 PLT 120 (previously in April 195) AST: 50 ALT: 60 Tmax: 101.6F; 5/5/18: WBC: 3.74, Hgb 9.8 HCT 28.1 PLT: 95 ALT: 69 ALT: 57 Tmax: 100.4F, potassium 3.3, creatinine 0.62; Blood culture, urine culture pending. Urinalysis negative. Fetal tachycardia noted on fetal monitoring while febrile.	PVT		Prenatal vitamin; Ferrous sulfate; Levothyroxine	none	Hypothyroidism			2	20180505		Y	Y	BENADRYL (confusion/agitation); VICODIN (facial flushing, rash); Iodine (rash)	Y	Y
2018VAERSDATA.csv	747696	20180508	ID	33	33		F		27 weeks pregnant. Received Tdap vaccination. A few days later started with severe shoulder pain, decreased range of motion, and unable to put any pressure on that side.	NotAvailable		NotAvailable	NotAvailable	NotAvailable		NotAvailable	NotAvailable	N	20180501	20180504	3		PVT		Prenatal					2	20180508					N	Y
2018VAERSDATA.csv	748270	20180513	MT	27	27		F		My pregnancy has been going perfect. Symptoms since the shot -pain where the shot was given -redness and swelling where the shot was given -itchy at application site -tiredness (more than usual for being pregnant) -feels hot and hard underneath the skin of application site.	NotAvailable		NotAvailable	NotAvailable	NotAvailable		NotAvailable	NotAvailable	N	20180509	20180509	0		PUB		Albuterol (inhaler)		Asthma and panic attacks			2	20180513		Y			N	Y
2018VAERSDATA.csv	752192	20180607	NC	33	33		F		Second pregnancy- uncomplicated, due 8/28/18. Vaccine given at 28 wk routine appointment. Got in 2007 prior to med school and then in late 2014 with first pregnancy (both no reaction). Woke next morning with headache, fever, chills, muscle ache, lightheadedness, mild nausea. TYLENOL 500 mg helped symptoms but needed dosing every 4 hours as symptoms returned. Had to skip work and in bed all day. T…	NotAvailable		NotAvailable	NotAvailable	NotAvailable		NotAvailable	NotAvailable	Y	20180605	20180606	1	none	PVT		Gummy prenatal vitamin	none	None			2	20180607				None	N	Y
2018VAERSDATA.csv	754264	20180619	UT	25	25		F		Daughter was stillborn at 35 weeks on 4/28/15, she was 5 pounds 9 ounces and 17 3/4 long. Pregnancy was pretty normal, diagnosis of gestational diabetes, but that is a questionable diagnosis.	NotAvailable		NotAvailable	NotAvailable	NotAvailable		NotAvailable	NotAvailable	Y	20150331	20150428	28	Blood sample-4/28/15 Tissue/placenta testing-4/28/15	PVT				Asthma			2	20180619		Y			N	Y
2018VAERSDATA.csv	755496	20180625	CA	28	28		F		Pregnancy is normal no problems, EDD is 07/11/2018. On 6/22 vision was blocked by sparkles in eyes like bright lights that float accompanied by lightheadedness. Those symptoms continued until 6/23 at 5:00pm when symptoms of vomiting, diarrhea, contractions and body pain were added to the blurry vision and dizziness. Symptoms of vomiting/diarrhea subsided at 10:30pm on 6/23 and contractions stoppe…	NotAvailable		NotAvailable	NotAvailable	NotAvailable		NotAvailable	NotAvailable	Y	20180622	20180623	1		PHM		prenatal vitamin	pregnant 36 weeks, no complications				2	20180625		Y		Latex; Coconut; progesterone	N	Y
2018VAERSDATA.csv	757814	20180709	MN	31	31		F		Redness, warmth, tenderness, swelling present. Appointment for evaluation scheduled 07/10/2018. 1st pregnancy, 30w4d along (as of 7/9/18).	NotAvailable		NotAvailable	NotAvailable	NotAvailable		NotAvailable	NotAvailable	N	20180706	20180706	0		PVT		TYLENOL as needed	none	none			2	20180709		Y		sulfa	N	Y
2018VAERSDATA.csv	758259	20180711		31	31		F		Pregnant patient had Tdap on 7/6/18. Noted absence of fetal movement on 7/7/18, no fetal movement x 4 days. Sought medical care on 7/10/18 - IUFD confirmed by Ultrasound. Denies travel, recent illness, no history of trauma. States the only thing that was different was receipt of a vaccine the day prior to the change/lack of fetal movement.	NotAvailable		NotAvailable	NotAvailable	Y	5	NotAvailable	NotAvailable	N	20180706	20180707	1		PVT		none	none	none			2	20180711				CIPRO - anaphylaxis PCN - rash	Y	Y
2018VAERSDATA.csv	760324	20180723		22	22		F		Moments after injection: light-headedness and sweating. On event date reported: baby discovered to have low heart rate during routine check up. Baby delivered via emergency c-section and put of 72 hour cooling protocol. Baby's birth weight was 7lbs 12oz and was at 39 weeks gestation. Baby found to have suffered stroke in utero. Baby had seizure shortly after birth. Baby diagnosed with Hypoxic Isc…	NotAvailable		Y	NotAvailable	Y	21	NotAvailable	Y	U	20160615	20160706	21	MRI 7/13/2016 - confirms significant brain damage	PVT		general pre-natal vitamin	hyperemesis gravidarum	None	Prolonged soreness and pain at injection site from Gardasil HPV vaccine lasting about 1 week around 2009		2	20180723		Y		None known	Y	Y
2018VAERSDATA.csv	760828	20180725	NC	34	34		F		Patient is 30.3 weeks pregnant. Received vaccine in LD IM. Called on 7-25-18 at 8:54 to report that left arm feels heavy and sore, had temp = 103 and chills. Feels achy all over. No meds taken. FNP recommended EXTRA STRENGTH TYLENOL as directed. Patient to call if no relief. Will check with patient 7-26-18 if no response from patient. To call HD or go to ER if worsens. Had MVA on 5-12-18.	NotAvailable		NotAvailable	NotAvailable	NotAvailable		NotAvailable	NotAvailable	U	20180724	20180724	0	None	PUB		prenatal vitamins	none	None			2	20180725				NKDA	N	Y
2018VAERSDATA.csv	762591	20180727	CA	39	39		F	20180718	Approximately 1 week after Tdap administration, patient noticed.	NotAvailable		NotAvailable	NotAvailable	NotAvailable		NotAvailable	NotAvailable	Y	20180605	20180615	10	Has normal immunisation	PVT	PVT	None	mom was pregnant-3rd trimester				1						N	Y
2018VAERSDATA.csv	762967	20180731	ME	17	17		F		Initial information received on 25-Jul-2018 regarding an unsolicited valid non-serious case received from a nurses. This case is linked with case 2018SA206713 for same patient. This case involves a 17 years old female patient who was exposed to vaccine ADACEL while pregnant, patient was seven weeks pregnant. The date of last menstrual period was reported as 26-May-2018. The estimated due date is …	NotAvailable		NotAvailable	NotAvailable	NotAvailable		NotAvailable	NotAvailable	U	20180624	20180624	0		UNK						USSA2018SA206110	2	20180731					N	Y
2018VAERSDATA.csv	762973	20180731	PA	39			F		Initial information received on 12-Jul-2018 regarding an unsolicited valid non-serious case received from a nurse. This case is linked to case 2017SA019528. This case involves a 39 years old female patient who was exposed to vaccine ADACEL in context of maternal vaccine exposure. Data regarding this pregnancy were received prospectively, i.e. before pregnancy outcome was known. The reported mater…	NotAvailable		NotAvailable	NotAvailable	NotAvailable		NotAvailable	NotAvailable	U	20180712				UNK						USSA2018SA207666	2	20180731					N	Y
2018VAERSDATA.csv	766883	20180821		23	23		F		I was having a normal healthy pregnancy, no high risk symptoms and was checked by my OBGYN the same day of the vaccine and everything was fine. My estimated due date was April 10, 2016. The day after my vaccine (less than 24 hrs later) I started bleeding vaginally (cervix was thin) and delivered my baby 3 days later at 3 lb and 7 oz.	NotAvailable		NotAvailable	NotAvailable	Y		NotAvailable	NotAvailable	Y	20160202	20160203	1		UNK		prenatal					2	20180821					Y	Y
2018VAERSDATA.csv	766968	20180822	OH	38	38		F		Initial pregnancy report received on 13-Aug-2018 regarding an unsolicited valid non-serious case received from other health professional. This case is linked to case 2018SA225861 (same reporter). This case involves 38-year-old female patient who was exposed to 0.5 ml dose of vaccine ADACEL (Batch number: U5979AA and expiry date: 13-Jun-2020) (dose in series and route was not reported) in the left…	NotAvailable		NotAvailable	NotAvailable	NotAvailable		NotAvailable	NotAvailable	U	20180809	20180809	0		UNK						USSA2018SA225852	2	20180821					N	Y
2018VAERSDATA.csv	766969	20180822	OH	26	26		F		Initial pregnancy report received on 13-Aug-2018 regarding an unsolicited valid non-serious case received from a other health professional. This case is linked to case 2018SA225852 (same reporter). This case involves adult female patient (age not reported), who was exposed to 0.5 ml dose of vaccine ADACEL (Batch number: U5979AA and expiry date: 13-Jun-2020) (dose in series and route was not repor…	NotAvailable		NotAvailable	NotAvailable	NotAvailable		NotAvailable	NotAvailable	U	20180809				UNK						USSA2018SA225861	2	20180821					N	Y
2018VAERSDATA.csv	767737	20180827	WI	33	33		F		Vaccine received at 27 weeks 2 days pregnant. Baby's due date is 10/27/2018. This is my second pregnancy. I had this same vaccine during my first pregnancy with no reactions. I did receive the vaccine a few weeks later with pregnancy #1 around 32 weeks I believe. I have also had this vaccine when I was not pregnant previously with no reactions. I woke up 7/31/18 with body aches, chills, low grade…	NotAvailable		NotAvailable	NotAvailable	NotAvailable		NotAvailable	NotAvailable	N	20180730	20180731	1	Blood work done in ED - basically normal; CT chest r/o PE - negative; CXR - negative; EKG - sinus tachycardia; ECHO - structurally normal heart; Holter monitor x 8 days - Sinus tachycardia HR in 130s highest. No SVT which is what they were ruling out.	PVT		prenatal vitamin 1 daily, Vit D 1000U PO daily, zantac PRN	none	none			2	20180827				none	N	Y
2018VAERSDATA.csv	768240	20180829	AZ	29	29		F		Prenatal patient (G3P2) with EDD 11/3/18 given Tdap at 28 5/7 weeks gestation on 8/16/18. The patient returned to urgent care on 8/27/18, reporting not feeling fetal movement in over 48hrs. In urgent care, unable to find fetal heart tones with a doppler & no heartbeat seen on bedside ultrasound. Patient was transferred to the hospital (Medical Center) for probable fetal demise, confirmation and i…	NotAvailable		NotAvailable	NotAvailable	Y		NotAvailable	NotAvailable	U	20180816	20180827	11	8/16/18: Routine 28weeks labs. CBC: WBC 12.5, RBC 4.11, Hemoglobin 13, hematrocrit 36.7, MCV 89, PLT 314. 8/16/18 continue: 2 hr glucose tolerance test: 80 / 149 / 111; RPR : non-reactive; urine protein: trace; HIV screen: non-reactive; 8/27/18: urinalysis; leukocytes: Neg; nitrite: neg; urobiliogen: 0.2; protein: neg; pH: 7.0; blood: neg; specific gravity: 1.025; ketones: neg; bilirubin: neg; gl…	PUB		Prenatal vitamins, albuterol inhaler, hydrocortisone cream.	pt denies any recent illness or fevers.	Pregnant, asthma, obese (class 1). History GDM in previous pregnancy (not in current pregnancy), low back pain			2	20180829			Y	None	Y	Y
2018VAERSDATA.csv	768469	20180830	TX	27	27		F		I was 32 weeks pregnant, I went for my regular check up and received the Tdap shot as recommended. Almost 2 weeks later I went into preterm labor. Then had to have emergency C section due to my daughter's heart rate dropping. I had a healthy pregnancy with no issues before I received the Tdap shot. Although I have no actual proof I truly believe this caused it, after extensive research. I am repo…	NotAvailable		NotAvailable	NotAvailable	NotAvailable		NotAvailable	NotAvailable	Y	20151116	20151209	23	No, didn't know there were adverse reactions to vaccines at the time this happened. I wasn't fully informed about possible reactions.	PVT		prenatal vitamin		Endometriosis			2	20180830				Latex	N	Y
2018VAERSDATA.csv	769424	20180906	TX	35	35		F		I was receiving Tdap on my 3rd trimester of pregnancy (EDD: 10/31/2018). Within 30 minutes I developed severe fatigue, followed by fever (101), tachycardia (HR 140-150's), myalgia, arthralgias, nausea, vomiting, pain on site of injection, bruising on site of injection, severe headache, body aches, lethargy, lack of appetite, and chills. I had to be hospitalized for 2 days.	NotAvailable		NotAvailable	NotAvailable	Y	2	NotAvailable	NotAvailable	Y	20180817	20180817	0	I had to be hospitalized for 2 days had elevated LFT. Needed IV fluids.	PVT		Prenatal vitamins	none	none			2	20180906			Y	NKDA	Y	Y
2018VAERSDATA.csv	769562	20180907	OH	27	27		F		Patient received TDAP Vaccination on 9/4/18 at 1:20pm. Patient is 32.5 weeks pregnant at present time, was sent for Vaccination by OB/GYN Dr. Patient called to Infectious Disease Office on 9/6/18 with complaints ranging over the past 2 days of receiving vaccination. Complaints include Fever 99.1-99.5 degrees Fahrenheit, chills, dizziness at times, fatigue, and nausea. Patient then stated that she…	NotAvailable		NotAvailable	NotAvailable	NotAvailable		NotAvailable	NotAvailable	Y	20180904	20180904	0		PVT							2	20180907				No Known Drug Allergies	N	Y
2018VAERSDATA.csv	769749	20180907	FL	30	30		F		Patient is pregnant, doctor wanted to have her TDAP vaccination, we admisnistered on 08/29/2018, patient came on 09/04/2018, she said she had a swelling on the injection site, bump, red under skin, no rash, no itching, but it was reducing or going down the extent day by day.	NotAvailable		NotAvailable	NotAvailable	NotAvailable		NotAvailable	NotAvailable	U	20180829	20180830	1	none	PHM			no	no			2	20180907				no known allergies	N	Y
2018VAERSDATA.csv	770051	20180910	MO	43	43		F		I did not consent to this due to earlier adverse reactions. Numbness in arm and pain to the extent of not being able to lift anything. This lasted for a long time, at least a year. Also developed sensory seizures. Baby was born weighing 8 lbs 9 oz and has bowel issues. I will list those as a birth defect.	NotAvailable		NotAvailable	NotAvailable	NotAvailable		NotAvailable	Y	U	20160810	20161023	74		PVT		folic acid		sensory seizures; optic nerve atrophy	numbness, pain in arm and shoulder		2	20180910		Y			Y	Y
2018VAERSDATA.csv	772572	20180921	NY	33	33		F		Fetal demise @ 29wks gestation.	NotAvailable		NotAvailable	NotAvailable	Y		NotAvailable	NotAvailable	Y	20180719	20180722	3		PVT		prenatal vitamins	none	None			2	20180921				None	Y	Y
2018VAERSDATA.csv	772693	20180921	AR	27	27		F		This retrospective pregnancy case was reported by a consumer via call center representative and described the occurrence of premature delivery in a 27-year-old female patient who received BOOSTRIX for prophylaxis. On 5th October 2017, the patient received BOOSTRIX (intramuscular). The patient's last menstrual period was on 20th August 2017 and estimated date of delivery was 11th May 2018. The pat…	NotAvailable		NotAvailable	NotAvailable	Y		NotAvailable	NotAvailable	U	20171005	20180208	126		UNK						USGLAXOSMITHKLINEUS201816	2	20180921					Y	Y
2018VAERSDATA.csv	774102	20180927	VA	33	33		F		I was given the Tdap vaccine at my 31 week prenatal checkup August 7, 2018. 72 hours later I had severe diarrhea and braxton hicks and temp dropped to 96.0 degrees, the symptoms lasted for 3 days, then got better, exactly 2 weeks after vaccine, while doing dishes I had a stroke effecting the entire right side of my body, causing complete numbness and weakness and an inability to speak (33 weeks p…	NotAvailable		NotAvailable	NotAvailable	Y	3	NotAvailable	NotAvailable	Y	20180807	20180821	14	8/21/18- 8/23/18 I have had 2 CT scans, 2 MRI, multiple lab work, ultrasounds of neck, chest, legs, fetal monitoring, including non- stress tests. MRI shows signs of Stroke, all other testing came back normal. Have since followed up with PCP who referred me to cardiologist 09/07/18 Dr who ran EKG and came back normal, follow up in December.	PVT		Prenatal vitamins, 1 a day, Ventolin HFA inhaler for asthma as needed	none	Mild Asthma, migraines.			2	20180927		Y	Y	Keflex, Imitrex, Melon (watermelon, honeydew, cantaloupe), Avocado	Y	Y
2018VAERSDATA.csv	774951	20181002	VA	40	40		F		I was 35 weeks pregnant at the time I received the vaccine. Estimated due date is 10/12/18. Estimated birth weight is >10 pounds if delivered at 40 weeks. Two days after receiving the vaccine, I developed a red, bumpy, itchy rash that went down the sides of my back. The rash was symmetrical. It was also on my upper arms. The following day, it was also on my lower arms and lower back and was no lo…	NotAvailable		NotAvailable	NotAvailable	NotAvailable		NotAvailable	NotAvailable	N	20180903	20180905	2	I went to my primary care physician on September 8 through the provider's urgent care clinic. She felt it was most likely related to the TDAP vaccine. The following week, I also showed the rash to my OB/GYN. She did not think it was the PUPPP (pregnancy) rash and thought it was most likely related to the vaccine. That week I was also at hospital due to possible preeclampsia and the nurse looked a…	PHM		Prenatal vitamin (Rainbow Light Prenatal One), iron supplement (Mason Ferrous Gluconate 240 mg), DHA supplement (Nordic Naturals Prenatal DHA 500 mg) each daily					2	20181002		Y	Y		N	Y
2018VAERSDATA.csv	778254	20181015	CA	36	36		F		Extreme right arm pain first day home from the hospital after birth of my daughter. It lasted 2 days. Currently, I cannot fully extend my right arm the way that I used to, or compared to my left. No pain, but reduced mobility which makes it difficult to do some things.	NotAvailable		NotAvailable	NotAvailable	NotAvailable		NotAvailable	Y	N	20180730	20180801	2	Have a doctor appointment in a few weeks. Have not been able to go due to child care (on maternity leave)	PVT		prenatal vitamins, Motrin	pregnancy. i received my t-dap after i delivered my baby.	Pregnancy. I received my t-dap after I delivered my baby.			2	20181015		Y			Y	Y
2018VAERSDATA.csv	778534	20181016	MA	34	34		F		Initial information received on 09-Oct-2018 regarding an unsolicited valid non-serious case received from a nurse. This case involves a 34 years old female pregnant patient who was exposed to vaccine ADACEL which was given subcutaneously instead of intramuscularly. The reported Vaccine exposure during pregnancy occurred at unknown gestation period and the patient was exposed to DIPHTHERIA-2/TETAN…	NotAvailable		NotAvailable	NotAvailable	NotAvailable		NotAvailable	NotAvailable	U	20180905	20180905	0		PVT						USSA2018SA284402	2	20181014					N	Y
2018VAERSDATA.csv	782988	20181031	NY	37	37		F		First pregnancy, due January 7 2019. Tenderness in glands of the neck (Day of injection, 5:00 PM), Stomach upset and mild diarrhea (Day of injection, between 3-5 PM), severe breakout of hives (Day of injection, 8:00 PM). Hives continued through the next two days, with almost full body coverage at end of second day. Treated with 3 doses of BENADRYL (25 mg ea, 6 hrs apart) starting at 10:00 PM on t…	NotAvailable		NotAvailable	NotAvailable	NotAvailable		NotAvailable	NotAvailable	Y	20181029	20181029	0		PVT		Prenatal vitamins		Psoriasis	Hives, fever. Exact vaccine unknown- Tdap given as a toddler.		2	20181031		Y			N	Y
2018VAERSDATA.csv	787245	20181120	NY	34	34		F		(R) arm injection - that night (R) hand numbness and tingly that persisted until today. No pain at the site or in the shoulder region.	NotAvailable		NotAvailable	NotAvailable	NotAvailable		NotAvailable	NotAvailable	N	20181101	20181101	0	None	PVT		PENTACEL; ALIGN; Cetirizine; Omega 3; Vit D	none	Pregnancy			2	20181120		Y		Acetaminophen	N	Y
2018VAERSDATA.csv	787670	20181121		25			F	20181115	This is an observational study case, initially received from other health professional on 08-Nov-2018, concerning a 25-year-old adult female pregnant patient of body weight 131.4 lbs, height 63.3 inches and body mass index (BMI) 23.1, enrolled in a prospective observational safety study. The subject had no maternal and paternal history of major congenital malformations. The subject's obstetrical …	NotAvailable		NotAvailable	NotAvailable	NotAvailable		NotAvailable	NotAvailable	U	20181023			On 18-Jul-2018, anatomical scan was performed, and no major congenital malformation was noted. On 05-May-2018, haemoglobin electrophoresis was performed, and no major congenital malformation was noted. On 21-May-2018, Zika virus testing was performed, and no major congenital malformation was noted.	OTH	OTH	PNV	05/07/2018, platelet count decreased	09/25/2018, DTAP, reported as TDAP dose; 0.5 ml, route of administration: intramuscular		201805322	1						N	Y
2018VAERSDATA.csv	788607	20181129	TX	31	31		F		Tdap vaccine while pregnant, due date Jan 25th 2019. Developed SVT, heart rate of 200 several hours after the vaccine. Went to ER, where I got medication to bring my heart rate back to normal. No history of anything like this before.	NotAvailable		Y	NotAvailable	NotAvailable		NotAvailable	NotAvailable	Y	20181121	20181121	0		PVT					Shingles after flu shot 10/1/2019, 31 yrs.		2	20181129			Y	Shellfish	Y	Y
2018VAERSDATA.csv	789593	20181204	MD	28			F		Initial information received on 27-Nov-2018 regarding an unsolicited valid non-serious case received from a other health professional. This case involves a 28 years old pregnant female patient who was feeling dizzy, sweaty, vomiting, nauseous and unable to walk due to weakness, while she received vaccine ADACEL. Data regarding this pregnancy were received prospectively, i.e. before pregnancy outc…	NotAvailable		NotAvailable	NotAvailable	NotAvailable		NotAvailable	NotAvailable	U	20181126	20181126	0		UNK						USSA2018SA328295	2	20181204					N	Y
2018VAERSDATA.csv	790727	20181210	MD	28			F		Initial information received on 27-Nov-2018 regarding an unsolicited valid non-serious case received from a other health professional by phone. This case is linked to case 2018SA328295 (same reporter). This case involves a 28 years old female patient who experienced dizziness, felt nausea, vomiting and exposure during pregnancy, while she received vaccine ADACEL. Data regarding this pregnancy wer…	NotAvailable		NotAvailable	NotAvailable	NotAvailable		NotAvailable	NotAvailable	U	20181126	20181126	0		UNK						USSA2018SA329199	2	20181210					N	Y
2018VAERSDATA.csv	791068	20181212	CA	32	32		F		EDD: 01/18/2019 I developed an uncontrolled fever, hallucinations, body aches, joint pains, stiff neck, TMJ, due to this when I went to labor and delivery I was told I'm severely dehydrated and it is causing contractions. Iron and prenatals.	NotAvailable		NotAvailable	NotAvailable	NotAvailable		NotAvailable	NotAvailable	N	20181210	20181211	1	CBC and I can't recall what else at labor and delivery unit	PVT		EDD: 01/18/2019 I developed an uncontrolled fever, hallucinations, body aches, joint pains, stiff neck, TMJ due to this when I went to labor and delivery I was told im severely dehydrated and it is causing contractions. Iron and prenatals.	none, haven't been sick	None that interfere. Major Depressive Disorder and PTSD.			2	20181212			Y	Doxycycline, Latex (mild), Peanuts, Iron Dextran	N	Y
2018VAERSDATA.csv	791486	20181214	NC	37	37		F		Pregnancy has been normal, felt a significant decline in baby movement after vaccine.	NotAvailable		NotAvailable	NotAvailable	NotAvailable		NotAvailable	NotAvailable	U	20181213	20181213	0		PVT		25mg ZOLOFT, prenatal vitamins, vitamin D, iron supplememt		Depression/anxiety			2	20181214					N	Y
2018VAERSDATA.csv	791533	20181214	MA	32	32		F		Pregnant patient about 30 weeks came in for Tdap as recommended by her OB/GYN. After administration, the patient bled for a moment and a small hematoma developed under the skin after applying pressure.	NotAvailable		NotAvailable	NotAvailable	NotAvailable		NotAvailable	NotAvailable	Y	20181214	20181214	0	none	PHM		UNKNOWN	none reported	NONE REPORTED			2	20181214				NONE REPORTED	N	Y
2018VAERSDATA.csv	792618	20181220	FL	35	35		F		Swollen injection site, injection site hot to the touch, painful for 6 days afterwards (and still hurts to touch it), serious fatigue for days after. Due date 2/16/19. Healthy pregnancy so far.	NotAvailable		NotAvailable	NotAvailable	NotAvailable		NotAvailable	NotAvailable	N	20181213	20181213	0	None.	PVT		LATUDA; ADDERALL	none.	Hashimoto's, Grave's			2	20181220				None.	N	Y
2019VAERSDATA.csv	794317	20190102	OK	30	30		F		This spontaneous prospective pregnancy report was received from a nurse regarding to a 30-year-old female patient. The patient's concurrent conditions, historical conditions, past drugs were unknown. Drug reactions/allergies were none. Concomitant medications included unspecified prenatal vitamin. On 17-DEC-2018 the patient came to receive her diphtheria toxoid, pertussis acellular vaccine (unspe…	NotAvailable		NotAvailable	NotAvailable	NotAvailable		NotAvailable	NotAvailable	U	20181218	20181218	0		UNK			prophylaxis			US0095075131812USA010081	2	20190102					N	Y
2019VAERSDATA.csv	795346	20190110	PA	28	28		F		Before I received the shot I wasn't sick and was doing fine with my pregnancy. My pregnancy due date was scheduled for December 28th. After receiving the shot my arm was extremely sore and I felt very exhausted. I was told this is normal. Then I got very sick and went to the doctor on October 29th, 2018. I was told I had a virus and since I was pregnant there wasn't much they could do for me and …	NotAvailable		NotAvailable	NotAvailable	NotAvailable		NotAvailable	NotAvailable	NotAvailable	20181019	20181020	1	Went to the doctors on October 29th, 2018 for being sick.	PVT		Prenatal vitamin	none	None			2	20190110		Y		caffeine; amoxicillin	N	Y
2019VAERSDATA.csv	795418	20190110	CA	29	29		F		29 y/o G2P1 at 36 weeks GA had symptomatic tachycardia HR 150's and shortness of breath after injection. Went to emergency room morning after. D-dimer negative no PE suspected. UTI was suspected at that time and Keflex prescribed but culture result showed insignificant growth. Pt's sxs self resolved without further treatment.	NotAvailable		NotAvailable	NotAvailable	NotAvailable		NotAvailable	NotAvailable	Y	20190102	20190102	0	D-dimer negative (1/3/19) no PE suspected. UTI was suspected at that time given abdnormal UA (1/3/19) and Keflex prescribed but culture result showed insignificant growth afterwards.	PVT		Acetaminophen; Valerian - herbal supplement	third trimester of pregnancy	None			2	20190110			Y	Latex	N	Y
2019VAERSDATA.csv	795664	20190111	UT	27	27		F		Patient received Tdap (BOOSTRIX) in OB clinic during 3rd trimester of pregnancy on 10/24/18. On 10/29/18 patient notified clinic that she was still experiencing pain at the injection site. The pain was rated as 5 out of 10 and was interfering with movement, sleep, and ADLs. Pain worsens on movement, but does not hurt when pressure is applied to the injection site. Patient feels that the injection…	NotAvailable		NotAvailable	NotAvailable	NotAvailable		NotAvailable	NotAvailable	Y	20181024	20181024	0		PVT							2	20190111		Y			N	Y
2019VAERSDATA.csv	799636	20190201	OH	25	25		F		Was 30 weeks pregnant. Had no prior issues, just normal pregnancy things. 36 hours after vaccine injected, swelling of legs started. 11:30pm blood pressure was checked and it was 190/82. Admitted to OB clinic in hospital with dehydration and strong contractions 4 minutes apart. Gave something to slow down contractions and ordered me to rest the next few days. 5 days after the injection a rash ove…	NotAvailable		NotAvailable	NotAvailable	Y	1	NotAvailable	NotAvailable	N	20180629	20180630	1	Stool sample - no abnormal findings	PVT		NP THYROID 120mg	n/a	Hypothyroidism MTHFR gene mutation homozygous C677T			2	20190201		Y	Y	Adhesive Apples	Y	Y
2019VAERSDATA.csv	801491	20190214	MN	28	28		F		Complete Placenta Previa diagnosed at 20 weeks, cleared at 28 weeks, otherwise normal and healthy pregnancy. Delivered 1 week early with a postpartum hemorrhage. Birth weight was 8 lbs 5 oz. Adverse event: Frozen shoulder/Severe pain for 2 months after the injection. Could not lift arm above hips. Pain with active and passive range of motion with severe limitations. AC glide test was negative.	NotAvailable		NotAvailable	NotAvailable	NotAvailable		NotAvailable	NotAvailable	Y	20170524	20170525	1		PVT		Prenatal supplement that I had been taking for 3+ years.	none.	None.			2	20190214		Y		None that are known.	N	Y
2019VAERSDATA.csv	802144	20190219	KY	24	24		F		Initial information received on 28-Jan-2019 regarding an unsolicited valid non-serious case received from a pharmacist. This case involves a 24 years old female patient who was received vaccine ADACEL lot number U6141AB (Expiry date 15-Dec-2020) via intramuscular route in the left arm on 27-Jan-2019, while she was pregnant. The date of last menstrual period was not reported. The estimated due dat…	NotAvailable		NotAvailable	NotAvailable	NotAvailable		NotAvailable	NotAvailable	U	20190127				PHM						USSA2019SA026943	2	20190219					N	Y
2019VAERSDATA.csv	802426	20190221	TX	73	73		F		Whooping cough vaccine. My daughter is pregnant. First the area got extremely sore to touch around 2 inches wide and 6 inches long. Over 2 day it got really red over the same area. Called the doctor six day later and he told me to use benadryl 2 X a day and sent itch cream to the pharmacy. The redness continued to move down my arm to just above my elbow and continues to itch and bright red this i…	NotAvailable		NotAvailable	NotAvailable	NotAvailable		NotAvailable	NotAvailable	N	20190212	20190214	2	None	PVT		Levothyroxine, Simvostation, Eliquist, Metropolos Tartrate, Low dose Aspirin, Vitamin Code Women Multi, Vitamin Code Calcium, Vitamin Code C, D3		Heart A-fib and left ascending artery blockage repaired with stints, Back injury.	Penicillin		2	20190221				Penicillin	N	Y
2019VAERSDATA.csv	803516	20190227	NY	33	33		F		I received the shot and my arm started hurting within the hour. The next day I awoke my left arm was swollen at the injection site; it was bulging. The nurse said this could happen. I waited and thought the pain would go away. Eight days later the swelling had gone down but my arm was still in pain. It has been almost a year and my left arm still has pain. It hurts to lift my arms in certain dire…	NotAvailable		NotAvailable	NotAvailable	NotAvailable		NotAvailable	NotAvailable	N	20180406	20180407	1	Blood test done 2/26/19	PVT		None	none	None			2	20190227		Y		None that I'm aware of.	N	Y
2019VAERSDATA.csv	804356	20190305	CA	31	31		F		Birth weight: 7 lb 9 oz No issues during pregnancy. Baby was delivered via csection. Birth complications: Chorioamnionitis Vaccine adverse reaction was eczema that started within a week of vaccination. Eczema is on hands of mother and thought to be gone after delivery of baby, but it has instead become permanent. Eczema is triggered by stress and contact with soaps and antibacterial lotions.	NotAvailable		NotAvailable	NotAvailable	NotAvailable		NotAvailable	NotAvailable	N	20180307	20180301			PVT		Prenatal vitamins; Fish oil; Levothyroxine		Hypothyroidism			2	20190305		Y		Mild allergy to coffee and pistachios, intolerance to dairy and gluten.	N	Y
2019VAERSDATA.csv	804750	20190308	CA	22	22		F		A month after my medically coerced Tdap vaccination, I went into pre-term labor at 33 weeks on Sep 23rd 2018. I was rushed to the emergency room with heavy bleeding and cramping. I was admitted for 24 hours for observation and was given medication to stop the contractions. The cause of the bleeding was a partial abruption of my placenta and I was told that I had to be in bed rest for the remainde…	NotAvailable		NotAvailable	NotAvailable	Y	1	NotAvailable	NotAvailable	U	20180823	20180923	31	24 hour observation for placental abruption. Ultrasounds were preformed and my blood was drawn.	PVT		None.	none.	None.	MMR, Osteomyelitis, 18 months old, other info unknown		2	20190308				None.	Y	Y
2019VAERSDATA.csv	805952	20190318	FL	32	32		F		Redness on arm with golf ball size knot. Friday 1/4 experienced shortness of breath, nausea and heart rate between 105-110. Wed 1/9- My son, which was a perfect pregnancy was born stillborn at 32 weeks -his heart just stopped.	NotAvailable		NotAvailable	NotAvailable	Y	3	NotAvailable	NotAvailable	Y	20190102	20190104	2	Did lab testing on placenta and they could find nothing wrong with our Son.	OTH			none	Epilepsy.			2	20190318		Y	Y	N/A	Y	Y
2019VAERSDATA.csv	806531	20190321	TN	27	27		F		The vaccine of DTAP was administered in left deltoid in the morning of January 26th, 2017. Later that evening, I developed a fever of 103 and severe joint and body pain and visible red, hot rash at injection site and arm. I was unable to move on my own and needed assistance to go to the restroom and get up out of the bed. I was also pregnant with my first pregnancy at 32-35 weeks. My arm and join…	NotAvailable		NotAvailable	NotAvailable	NotAvailable		NotAvailable	NotAvailable	Y	20170126	20170126	0	No tests were administered	PVT		Prenatal Multivitamin; Fish Oil	no acute illness	Seasonal Allergies and Food Sensitivities			2	20190321		Y		Tree Nuts; Latex; Gluten	N	Y
2019VAERSDATA.csv	806732	20190322	NV	35	35		F		Pt is in her trimester of pregnancy. Patient came back one day after the vaccine injection if she need to worry about the swelling she has (just a little bit of swelling), no redness or fever noted. A little pain and a touch of warmness at the injection site.	NotAvailable		NotAvailable	NotAvailable	NotAvailable		NotAvailable	NotAvailable	U	20190321	20190321	0	N/A	PHM		prenatal vitamin; iron; VENTOLIN HFA; MACROBID (antibiotic)	none	none			2	20190322				Erythromycin	N	Y
2019VAERSDATA.csv	806734	20190322	MN	22	22		F		This is patient's second pregnancy. She was given a dose of Tdap as recommended in third trimester on 1/16/19. Then, at her next prenatal visit, the prior dose was overlooked by the ordering provider and a second dose of the same vaccine was recommended and administered. The patient did not recall or realize she had already received the vaccine, and the medical assistant who administered the shot…	NotAvailable		NotAvailable	NotAvailable	NotAvailable		NotAvailable	NotAvailable	Y	20190130	20190130	0	n/a	WRK		Vitamin D3; Prenatal Vitamin	n/a	n/a			2	20190322				None	N	Y
2019VAERSDATA.csv	807331	20190327	FL	32	32		F		G2P1, EDD: 03/17/2016, 7lbs 2oz male, Pt c/o vertigo and nausea the night before. She did not feel well and went to bed at 7:30pm. At 6:30am, pt started leaking amniotic fluid, called our office for an appt which confirmed ROM and emergency repeat C-section was scheduled for that day.	NotAvailable		NotAvailable	NotAvailable	NotAvailable		NotAvailable	Y	N	20160212	20160213	1	N/A	PVT		CitraNatal Assure Prenatal vitamins, 1 po QD, 02/12/2016: glyburide 1.25mg tab, 1 po QD was prescribed, however, patient was never able to pick up, therefore, she never took this medication.	gdma 01/12/2016	None			2	20190327				NKDA, NKA other than skin reactions to Band Aids	Y	Y
2019VAERSDATA.csv	807404	20190328	TX	34	34		F		I was pregnant with my first child at the time of receiving the TDAP vaccination. I don't remember anything strange immediately following the vaccination. However, I had my daughter (6 lbs, 7 oz). A week later, I began having severe pain in my right shoulder and all along my shoulder blade. The severe pain lasted for about a week or longer. I was breast-feeding so I attributed the pain to holding…	NotAvailable		NotAvailable	NotAvailable	NotAvailable		NotAvailable	Y	N	20160614	20160801	48	EMG, long thoracic nerve November 2, 2016 with Dr.; MRI (neck and spine) - August or Sept 2018; PT range of motion and strength tests Oct 2016-Jan 2017; PT again Nov 2018-Dec 2018; I do not have the exact dates for each of these easily accessible but can provide if needed.	PVT		Over the counter multivitamin.	none.	None.			2	20190328		Y		None. Latex sensitivity.	Y	Y
2019VAERSDATA.csv	807541	20190328	GA	36	36		F		This 36-year-old female subject was enrolled in an open label study. The subject received BOOSTRIX on 24th September 2018, for prophylaxis. The subject's estimated date of delivery was 28th February 2019. The subject received BOOSTRIX at week 20 of the pregnancy and during the second trimester of pregnancy. On an unknown date, unknown after receiving BOOSTRIX, the subject developed vaccine exposu…	NotAvailable		NotAvailable	NotAvailable	NotAvailable		NotAvailable	NotAvailable	U	20181207	20181207	0	Test Date: 20180924; Test Name: Diagnostic ultrasound; Test Date: 20181018; Test Name: Diagnostic ultrasound; Test Date: 20181207; Test Name: Diagnostic ultrasound; Test Date: 20190201; Test Name: Diagnostic ultrasound	PVT		PRENATAL VITAMINS; XANAX; PROZAC	anxiety; hypothyroidism; varicosity (leg varicosities)	Medical History/Concurrent Conditions: Normal birth (5); Spontaneous abortion (1 spontaneous abortion)		USGLAXOSMITHKLINEUS201822	2	20190328					N	Y
2019VAERSDATA.csv	807561	20190328	CA	40	40		F		Received an injection in right arm. Was feeling exceptionally good in the hours before and immediately after, then awoke with major body aches, sore throat, mild fever and stomach discomfort. This persisted for two days, and on day #2 had bloody mucus (coughed this up). Also had a burping fit that lasted for 1.5 hours, burping every 20-30 seconds. This is very unusual (never had the burping) for …	NotAvailable		NotAvailable	NotAvailable	NotAvailable		NotAvailable	NotAvailable	N	20190326	20190326	0		PVT		daily prenatal vitamin	none for entire pregnancy (34 weeks now)	none			2	20190328				none	N	Y
2019VAERSDATA.csv	807627	20190329	NC	29	29		F		Redness, swelling, burning in the arm. Following after...I had burning in the joints all throughout my body. My muscles felt very heavy and extremely fatigued, I saw spots, ringing in the ears, vertigo, depression, I thought I had bone cancer. I became pregnant with my second son in June 2016. I had very low white blood cell count the entire pregnancy. At the 19 month checkup they found that my s…	NotAvailable		NotAvailable	NotAvailable	NotAvailable		NotAvailable	NotAvailable	N	20160328	20160401	4	I have all my blood work from pregnancy showing my white count and my sugar levels.	PVT		Prenatal vitamins	i was pregnant with my first son. i gave birth to him and received the tdap vaccine around a week after he was born.	At the time I did have back pain due to large breasts as a child. But I managed with nutrition. Before the vaccine I was very healthy and very energetic.			2	20190329				Polysporin	N	Y
2019VAERSDATA.csv	808272	20190403	OK	20	20		F		Initial information received on 29-Mar-2019 regarding an unsolicited valid non-serious case received from a nurse by phone. This case involves a 20 years old female patient who experienced broke out in hives, had red welts that had increased on her back and were spreading up to her face, itching while she received vaccine ADACEL. Data regarding this pregnancy were received prospectively, i.e. bef…	NotAvailable		NotAvailable	NotAvailable	NotAvailable		NotAvailable	NotAvailable	U	20190328	20190328	0		UNK						USSA2019SA089870	2	20190402			Y		N	Y
2019VAERSDATA.csv	811153	20190423	CA	37	37		F		Patient experienced a flushing sensation and dizziness about 1/2 hour post vaccine. She felt hot and was pink. A couple of hours after vaccination, she felt nauseous. The nausea had subsided but the warmth remained at the time of reporting. Patient is about 31 weeks pregnant. (patient has received TDAP before..about 5 years ago...but does not recall any type of reaction.)	NotAvailable		NotAvailable	NotAvailable	NotAvailable		NotAvailable	NotAvailable	U	20190423	20190423	0		PHM							2	20190423				Dairy	N	Y
2019VAERSDATA.csv	811641	20190426	TN	32	32		F		Currently 32 weeks pregnant due 6/20/19. Pregnancy #3. Awoke at 3 a.m. the night after receiving the vaccination with severe joint pain throughout my entire body, as well as headache, nausea and fever of 102. Took 1000 mg acetaminophen, and symptoms subsided, but were not resolved, temperature dropped to 99.8. Awoke again at 6 a.m. completely soaked in sweat, and body aches were back. Was seen by…	NotAvailable		NotAvailable	NotAvailable	NotAvailable		NotAvailable	NotAvailable	N	20190425	20190426	1	Flu test- 4/26/19 negative CBC- 4/26/19 normal	PVT		Prenatal vitamin, iron supplement, pantoprazole			Flu shot- 2010. Severe flu-like symptoms including vomiting, severe muscle and joint pain, loss of consciousness		2	20190426		Y		Penicillin	N	Y
2019VAERSDATA.csv	813203	20190508	IA	27	27		F		Pt was 28 weeks pregnant and was known to be GBS positive with no other relevant medical history. EDD 07/01/2019. Pt was given a possible ineffective vaccine due to a temperature excursion of -0.2 degrees Celsius for estimated less than a minute, but was under the recommended 2 degrees Celsius for an estimated 12 minutes. The excursion was noted on 04/09/2019 et per manufacturers review was notif…	NotAvailable		NotAvailable	NotAvailable	NotAvailable		NotAvailable	NotAvailable	U	20190410	20190410	0	none indicated	PVT		prenatal vitamin	none noted	none noted			2	20190508				No known allergies	N	Y
2019VAERSDATA.csv	813223	20190508	CA	31	31		F		On previous visits i was told that i needed to get this shot since i was pregnant and the whooping cough was deadly in infants, i declined several times. On this particular date i felt pressured because i was so close to my due date (Jan 29) and i gave in and got it. My arm was very sore for a couple of days, and on December 11th i began to have no taste buds. The very next day my jaw started to …	NotAvailable		NotAvailable	NotAvailable	NotAvailable		NotAvailable	NotAvailable	Y	20181205	20181210	5		PUB		none	bells palsy				2	20190508			Y	none	N	Y
2019VAERSDATA.csv	813471	20190510		30	30		F		Immediately after vaccination, I developed severe polyhydramnios that led bi-weekly non-stress tests and ultrasounds, breech presentation and eventual C section delivery at 37 weeks. I also developed an allergy to eggs and dairy post vaccination.	NotAvailable		NotAvailable	NotAvailable	NotAvailable		NotAvailable	NotAvailable	N	20150601	20150701	30		PVT		none	none	none			2	20190510				none	N	Y
2019VAERSDATA.csv	813626	20190511	SC	22	22		F		I ended up being induced due to high BP & almost having preeclampsia. Due date was 9/11, born, 7lb even. Previously gave birth & had a miscarriage 08/17. Immediately (a couple days) after birth, I developed a severely itchy rash on my inner biceps. It remained stable until 03/2019 and then it spread across my entire body, targeting mostly my scars, stretch marks and tattoos (scars). I have seen m…	NotAvailable		NotAvailable	NotAvailable	NotAvailable		NotAvailable	NotAvailable	N	20180621	20180909	80	Examinations (multiple), biopsy (4/18/19). Now referred to Clinic (5/17/19).	PVT		Diclegis, lexapro, levothyroxine	n/a	Endometriosis, IBS-C			2	20190511		Y		N/A	N	Y
2019VAERSDATA.csv	817109	20190603	IL	30	30		F		First pregnancy. Due date was anticipated for June. Still birth death on May 10, 2018 (at 9 months).	NotAvailable		NotAvailable	NotAvailable	Y	2	NotAvailable	NotAvailable	U	20180330	20180510	41	Death cause was placenta failure.	PHM		Prenatal vitamins	none	none			2	20190603				sulfa	Y	Y
2019VAERSDATA.csv	817980	20190608	CA	37	37		F		Painful, irregular round shape dark blue/black bruising with swelling approx 4cm diameter with surrounding ring of redness and hard swelling to approx 8cm (total diameter).	NotAvailable		NotAvailable	NotAvailable	NotAvailable		Y	NotAvailable	N	20190605	20190606	1	MD examination	OTH		Prenatal MVI QD Iron 325mg QD ASA 81mg QD Vit D Folic Acid TUMS	pregnancy c-section 6/5/2019	Chronic HTN, no meds			2	20190608		Y		NKDA, NKFA	Y	Y
2019VAERSDATA.csv	819236	20190617		33	33		F		Patient received boostrix immunization on 5/28/19. She states that she started experiencing pain and soreness that evening of the shot, but that it has progressed and she now had numbness in her hand at times. It feels like it is sleeping. She states that she can still use her arm and hand, but there are times when she cannot lift her arm. She is pregnant and is due on 7/25/19; however, she also …	NotAvailable		NotAvailable	NotAvailable	NotAvailable		NotAvailable	NotAvailable	NotAvailable	20190528	20190528	0		UNK							2	20190614		Y			N	Y
2019VAERSDATA.csv	822911	20190711	NV	38	38		F		Moderate pain near injection site, radiates down arm and also into shoulder/neck. Muscle aches in same areas lasting 3 days now. Short term low grade fever and headache. Pregnancy uncomplicated. Estimated date of delivery is 8/28/19.	NotAvailable		NotAvailable	NotAvailable	NotAvailable		NotAvailable	NotAvailable	N	20190708	20190708	0	None	PHM		Rx: Folbee, baby aspirin, iron; Over the counter: Prenatals with DHA, Vitamin C	none	None			2	20190711				N/a	N	Y
2019VAERSDATA.csv	824251	20190718	CA	27	27		F		33 weeks pregnant 6 hours after injection patient reported: fever myalgia uterine contractions abd pain diarrhea	NotAvailable		NotAvailable	NotAvailable	NotAvailable		NotAvailable	NotAvailable	Y	20190701	20190702	1	none	PVT							2	20190718		Y			N	Y
2019VAERSDATA.csv	824252	20190718	CA	27	27		F		35 weeks pregnant Fever Local reaction	NotAvailable		NotAvailable	NotAvailable	NotAvailable		NotAvailable	NotAvailable	Y	20190701	20190702	1	none	PVT		none	none	none			2	20190718		Y		nkda	N	Y
2019VAERSDATA.csv	824539	20190720	OR	21	21		F		Was told that the only way to get the shot was with the latex tip, unsure if this was an allergic reaction. When I got home I started feeling really sick and getting contractions and was dizzy so I headed in to L&D. They were monitoring baby and I. I soon after had a seizure, which I don't have a history of. After saying it was a seizure they said they were wrong and I just passed out. We still d…	NotAvailable		NotAvailable	NotAvailable	NotAvailable		NotAvailable	NotAvailable	N	20190719	20190719	0	Urine and blood tests were taken. Don't know what they tested or what was found/ not found.	PVT				Migraine			2	20190720		Y	Y	Dicyclimine and latex.	N	Y
2019VAERSDATA.csv	825859	20190726	CA	22	22		F	20190719	Patient behind on immunizations. Received Tdap in 3rd trimester. Later that evening noted pain, redness, swelling at injection site. Increased in size over next 2 days. Redness & induration & warm - 6cm x 6cm	NotAvailable		NotAvailable	NotAvailable	NotAvailable		NotAvailable	NotAvailable	U	20190716	20190716	0		PVT	UNK		0	Pregnancy 28 weeks			1						N	Y
2019VAERSDATA.csv	826077	20190730	TX	32	32		F		flu like symptoms lasted for several days; redness at the injection site lasted for several days; swelling at the injection site lasted for several days; burning at the injection site lasted for several days; Initial information received on 23-Jul-2019 regarding an unsolicited valid non-serious case received from a nurse by phone. This case involves a 32 years old female patient who developed flu…	NotAvailable		NotAvailable	NotAvailable	NotAvailable		NotAvailable	NotAvailable	Y	20190708				UNK				Comments: Concomitant medication: None.		USSA2019SA202429	2	20190726					N	Y
2019VAERSDATA.csv	826166	20190730	OH	31	31		F		I am 29 weeks pregnant and was ordered by my obgyn Dr to take the TDAP vaccine now for my baby to have coverage at birth since I am in my 3rd trimester. I recieved the tdap vaccine 7/29/19. Today 7/30/19 I woke up with a red swollen area on my left deltoid measuring 2inches by 2 inches approximately. I've had the TDAP vaccine before and this has never happened. I've also given this vaccine before…	NotAvailable		NotAvailable	NotAvailable	NotAvailable		NotAvailable	NotAvailable	N	20190729	20190730	1		PVT		Prenatal vitamins					2	20190730				Sulfa drugs	N	Y
2019VAERSDATA.csv	826276	20190730	GA	32	32		F		35 weeks Gestation for Tdap Client called reports that has Knot came up on Left arm about size dime and is about same size today. It is red and itchy today. Encouraged her to apply cool compress and notify her OB/Gyn for further instructions due to Pregnancy.	NotAvailable		NotAvailable	NotAvailable	NotAvailable		NotAvailable	NotAvailable	N	20190708	20190709	1		PUB						GA1915	2	20190711		Y		NKDA	N	Y
2019VAERSDATA.csv	826442	20190731	WA	26	26		F		32 weeks pregnant woman received a Tdap from a local pharmacy. Estimated Due date is 9/26/2019. Unknown pregnancy history as she sees an OB for that care. She called the Primary Care Clinic due to continued L arm pain 7 days after receiving Tdap shot in L arm. She states that it is so painful she has a hard time lifting her arm or putting clothes on. Also L arm is painful to touch. This RN schedu…	NotAvailable		NotAvailable	NotAvailable	NotAvailable		NotAvailable	NotAvailable	N	20190725	20190731	6	Doppler Ultra sound	PHM		Acetaminophen Cetirizine Multivitamin, prenatal ondansetron	none				2	20190731		Y		no known allergy	N	Y
2019VAERSDATA.csv	826628	20190801	VA	28	28		F		currently 34 weeks pregnant, having large swelling at the injection site on my arm, it feels like there is a golf ball under my skin, it itches, burns and is bruised. I?ve had an upset stomach all day with no changes to diet, lack of appetite, extreme fatigue and my body is extremely sore. Every bone and joint in my body hurts as if I?ve got the flu. On top of all the my contractions have intensi…	NotAvailable		NotAvailable	NotAvailable	NotAvailable		NotAvailable	NotAvailable	N	20190731	20190801	1		PVT		Vitamin b12, prenatal		Iron and b12 deficiency			2	20190801		Y			N	Y
2019VAERSDATA.csv	828719	20190814	NE	25	25		F		Pregnant: gestational diabetes, due 10/21/2019, 3 previous full term pregnancies with live births vaginally. Symptoms from recent vaccination (tdap but I don't know the specific details): headaches, nausea, extreme soreness on upper right arm, muscle aches and pains, feeling like I am sick	NotAvailable		NotAvailable	NotAvailable	NotAvailable		NotAvailable	NotAvailable	N	20190813	20190814	1	None have been done	PVT		Flagyl, Macrobid, prenatal vitamin, AZO feminine probiotic					2	20190814				Phenergan, lithium, lactose intolerant, gluten sensitive	N	Y
2019VAERSDATA.csv	828877	20190815	MI	33	33		F		Two days after I received the vaccine I noticed swelling and the site was simultaneously sore and itchy. It is now 5 days post injection and it?s red and appears to be bruising, is still raised, sore and itchy, and I feel like I?ve lost strength in that arm. It just feels tired and weak as if my arm itself is fighting a virus. I am currently pregnant, was 27weeks and 2 days pregnant at the time o…	NotAvailable		NotAvailable	NotAvailable	NotAvailable		NotAvailable	NotAvailable	N	20190810	20190812	2		PVT		Vitamin d Metformin Magnesium Claritin Adderall Melatonin Levothyroxine Prenatal + dha Wellbutrin		Migraines ADHD Depression/anxiety Ibs Elevated thyroid Pre-diabetes			2	20190815				Seasonal	N	Y
2019VAERSDATA.csv	830365	20190825	MN	28	28		F		During my pregnancy last August 2018, I was encouraged to get the Tdap vaccine prior to her birth. I was due on 8/28 and was checking in weekly. I was primarily healthy, and had no issues during the pregnancy. I had the vaccine upon arrival of my visit with our midwives clinic. Like most vaccines, I knew there would be some pain following the visit. After days upon weeks of numb pain, trouble sle…	NotAvailable		NotAvailable	NotAvailable	NotAvailable		NotAvailable	NotAvailable	N	20180806	20180806	0	None.	PVT							2	20190825		Y			N	Y
2019VAERSDATA.csv	830872	20190828	IL	32	32		F		Pt got nauseous, then felt short of breath like she does with asthma flare. Took 2 puffs of albuterol. Then felt like her throat was tight. Pt is still pregnant at this time	NotAvailable		NotAvailable	NotAvailable	NotAvailable		NotAvailable	NotAvailable	Y	20190821	20190821	0	Pt sent to ED. Vitals were normal, O2 Sat 100%. Was observed and then discharged home.	PVT		Singulair, Advair, Albuterol, prenatal vitamin, ferrous sulfate	asthma	asthma			2	20190828			Y	dust mites	N	Y
2019VAERSDATA.csv	832865	20190910	MI	34	34		F		Patient is 32.6 weeks pregnant, she received adacel on 09/06/2019 and previous dose of Adacel was on 08/19/2019. Estimated due date 10/30/19.	NotAvailable		NotAvailable	NotAvailable	NotAvailable		NotAvailable	NotAvailable	U	20190906	20190909	3		PVT		N/A	n/a	N/A			2	20190910				N/A	N	Y
2019VAERSDATA.csv	833294	20190912	OH	35	35		F		Patient is 28 weeks pregnant EDD 12/1/2019, presented to hospital on 9/11/2019. Received the vaccine on 9/5/2019 and since then the injection site got worse. She started with redness on 9/8/2019 that spread and has a hard area at the center. It is very tender to touch. No fever or chills.	NotAvailable		NotAvailable	NotAvailable	Y	1	NotAvailable	NotAvailable	N	20190905	20190908	3	CBC 9/11/2019, NST 9/11/2019, and consult with wound care	PVT		Prenatal Tabs	none				2	20190912		Y		Penicillin	Y	Y
2019VAERSDATA.csv	833399	20190913	KS	16	16		F		PREGNANCY; A nurse prospectively reported that a 16-year-old female subject was inadvertently vaccinated with tetanus toxoid, reduced diphtheria toxoid and acellular pertussis vaccine, adsorbed (Boostrix, GlaxoSmithKline) during the first trimester of pregnancy. On 21 October 2005 the subject received a dose of Boostrix (lot AC52B001AB) during the 1st trimester of pregnancy. The date of the last …	NotAvailable		NotAvailable	NotAvailable	NotAvailable		NotAvailable	NotAvailable	U	20051021				PUB				Medical History/Concurrent Conditions: No adverse event (The subject's medical history, concurrent conditions, and concurrent medications were not reported.)		USGLAXOSMITHKLINEA0594830	2	20190913					N	Y
2019VAERSDATA.csv	833400	20190913	NC	18			F		PREGNANCY; This case was reported by a healthcare professional and described the occurrence of drug exposure during pregnancy in a 18-year-old female subject who was vaccinated with tetanus toxoid, reduced diphtheria toxoid and acellular pertussis vaccine, adsorbed (Boostrix, GlaxoSmithKline) for prophylaxis. On 30 May 2007 at 10:00 the subject received 1st dose of Boostrix at 0.5 ml in the left …	NotAvailable		NotAvailable	NotAvailable	NotAvailable		NotAvailable	NotAvailable	U	20070530				PVT				Medical History/Concurrent Conditions: No adverse event (The subject is 21 weeks pregnant.)		USGLAXOSMITHKLINEA0654118	2	20190913					N	Y
2019VAERSDATA.csv	833401	20190913	CA	17			F		PREGNANCY; This case was reported by a consumer and described the occurrence of pregnancy in a 17-year-old female subject who was vaccinated with tetanus toxoid, reduced diphtheria toxoid and acellular pertussis vaccine, adsorbed (Boostrix, GlaxoSmithKline) for prophylaxis. A physician or other health care professional has not verified this report. The subject's medical history, concurrent condit…	NotAvailable		NotAvailable	NotAvailable	NotAvailable		NotAvailable	NotAvailable	U	20070401				PUB				Medical History/Concurrent Conditions: No adverse event (The subject's medical history, concurrent conditions, and concurrent medications were not provided.)		USGLAXOSMITHKLINEA0655158	2	20190913					N	Y
2019VAERSDATA.csv	833556	20190913	SD	22	22		F		pregnant females that were given the invalid Adacel, no side effects observed; caused by Human Error, The Excursion was Negative 40 degrees C and 22.7 degrees C/ There were no side effects observed; Initial information received on 06-Sep-2019 regarding an unsolicited valid non-serious case received from a other health professional. This case is linked to case ID: 2019SA250873 and 2019SA250874 (sa…	NotAvailable		NotAvailable	NotAvailable	NotAvailable		NotAvailable	NotAvailable	U	20190820				UNK						USSA2019SA250866	2	20190913					N	Y
2019VAERSDATA.csv	833760	20190916	OH	18	18		F		DRUG EXPOSURE DURING PREGNANCY; This case was reported by a healthcare professional and described the occurrence of drug exposure during pregnancy in a 18-year-old female subject who was vaccinated with tetanus toxoid, reduced diphtheria toxoid and acellular pertussis vaccine, adsorbed (Boostrix, GlaxoSmithKline) for prophylaxis while pregnant. Concurrent vaccination included hepatitis B vaccine …	NotAvailable		NotAvailable	NotAvailable	NotAvailable		NotAvailable	NotAvailable	U	20071010	20071010	0		PUB		Recombivax; Prenatal vitamins		Medical History/Concurrent Conditions: No adverse event (No report of any adverse reactions following previous vaccinations. No history of prenatal care.)		USGLAXOSMITHKLINEA0688989	2	20190916					N	Y
2019VAERSDATA.csv	833762	20190916	CA	31	31		F		VACCINE EXPOSURE DURING PREGNANCY; This prospective pregnancy case was reported by a healthcare professional and described the occurrence of drug exposure during pregnancy in a 31-year-old female subject who was vaccinated with tetanus toxoid, reduced diphtheria toxoid and acellular pertussis vaccine, adsorbed (Boostrix, GlaxoSmithKline) for prophylaxis while pregnant. There were no concurrent me…	NotAvailable		NotAvailable	NotAvailable	NotAvailable		NotAvailable	NotAvailable	U	20101220	20101220	0		PUB		No concurrent medication		Medical History/Concurrent Conditions: No adverse event (There was no relevant medical history noted or history of adverse events following previous vaccinat)		USGLAXOSMITHKLINEA0902896	2	20190916					N	Y
2019VAERSDATA.csv	833763	20190916	CA	38	38		F		VACCINE EXPOSURE DURING PREGNANCY; This prospective pregnancy case was reported by a healthcare professional and described the occurrence of vaccine exposure during pregnancy in a 38-year-old female subject who was vaccinated with tetanus toxoid, reduced diphtheria toxoid and acellular pertussis vaccine, adsorbed (Boostrix, GlaxoSmithKline) for prophylaxis while pregnant. On 10 May 2011 at 16:45 …	NotAvailable		NotAvailable	NotAvailable	NotAvailable		NotAvailable	NotAvailable	U	20110510				PUB				Medical History/Concurrent Conditions: No adverse event (No available medical history.)		USGLAXOSMITHKLINEA0926882	2	20190916					N	Y
2019VAERSDATA.csv	833765	20190916	CA	19	19		F		VACCINE EXPOSURE DURING PREGNANCY; This prospective pregnancy case was reported by a consumer (the subject's mother) and described the occurrence of vaccine exposure during pregnancy in a 19-year-old female subject who was vaccinated with tetanus toxoid, reduced diphtheria toxoid and acellular pertussis vaccine, adsorbed (Boostrix, GlaxoSmithKline) for prophylaxis during pregnancy. A physician or…	NotAvailable		NotAvailable	NotAvailable	NotAvailable		NotAvailable	NotAvailable	U	20110401	20110401	0		PUB		Prenatal vitamins				USGLAXOSMITHKLINEA0942873	2	20190916					N	Y
2019VAERSDATA.csv	833766	20190916	WA	40	40		F		VACCINE EXPOSURE DURING PREGNANCY; This prospective pregnancy case was reported by a healthcare professional and described the occurrence of vaccine exposure during pregnancy in a 40-year-old female subject who was vaccinated with tetanus toxoid, reduced diphtheria toxoid and acellular pertussis vaccine, adsorbed (Boostrix, GlaxoSmithKline) for prophylaxis during pregnancy. The subject's medical …	NotAvailable		NotAvailable	NotAvailable	NotAvailable		NotAvailable	NotAvailable	U	20110901	20110901	0		UNK		Zoloft	depression	Medical History/Concurrent Conditions: Anemia; Live birth		USGLAXOSMITHKLINEA0944481	2	20190916					N	Y
2019VAERSDATA.csv	833780	20190916	SD	25	25		F		pregnant females that were given the invalid Adacel, no side effects observed; It was reported that excursion was caused by Human Error, The Excursion was Negative 40 degrees C and 22.7 degrees C/ There were no side effects observed.; Initial information received on 06-Sep-2019 regarding an unsolicited valid non-serious case received from a other health professional. This case is linked to case I…	NotAvailable		NotAvailable	NotAvailable	NotAvailable		NotAvailable	NotAvailable	U	20190821				UNK						USSA2019SA250873	2	20190913					N	Y
2019VAERSDATA.csv	833798	20190916	GA	36			F		VACCINE EXPOSURE DURING PREGNANCY; This prospective pregnancy case was reported by a healthcare professional and described the occurrence of vaccine exposure during pregnancy in a female subject of unspecified age who was vaccinated with tetanus toxoid, reduced diphtheria toxoid and acellular pertussis vaccine, adsorbed (Boostrix, GlaxoSmithKline) for prophylaxis during pregnancy. On an unspecifi…	NotAvailable		NotAvailable	NotAvailable	NotAvailable		NotAvailable	NotAvailable	U					UNK						USGLAXOSMITHKLINEA0920558	2	20190916					N	Y
2019VAERSDATA.csv	833799	20190916	WA	37	37		F		VACCINE EXPOSURE DURING PREGNANCY; This prospective pregnancy case was reported by a healthcare professional and described the occurrence of vaccine exposure during pregnancy in a 37-year-old female subject who was vaccinated with tetanus toxoid, reduced diphtheria toxoid and acellular pertussis vaccine, adsorbed (Boostrix, GlaxoSmithKline) for prophylaxis during pregnancy. The subject's medical …	NotAvailable		NotAvailable	NotAvailable	NotAvailable		NotAvailable	NotAvailable	U	20110901	20110901	0	Test Date: 20110407; Test Name: Alphafetoprotein; Result Unstructured Data: Test Result: positive, Test Result Unit: unknown	UNK				Medical History/Concurrent Conditions: Ectopic pregnancy; Live birth		USGLAXOSMITHKLINEA0944358	2	20190916					N	Y
2019VAERSDATA.csv	833800	20190916	WA	21	21		F		VACCINE EXPOSURE DURING PREGNANCY; This prospective pregnancy case was reported by a healthcare professional and described the occurrence of vaccine exposure during pregnancy in a 20-year-old female subject who was vaccinated with tetanus toxoid, reduced diphtheria toxoid and acellular pertussis vaccine, adsorbed (Boostrix, GlaxoSmithKline) for prophylaxis during pregnancy. The subject's past med…	NotAvailable		NotAvailable	NotAvailable	NotAvailable		NotAvailable	NotAvailable	U	20110829	20110829	0		PUB				Medical History/Concurrent Conditions: No adverse event (There was no relevant maternal or paternal medical history.)		USGLAXOSMITHKLINEA0944645	2	20190916					N	Y
2019VAERSDATA.csv	833801	20190916	WA	29	29		F		VACCINE EXPOSURE DURING PREGNANCY; This prospective pregnancy case was reported by a healthcare professional and described the occurrence of vaccine exposure during pregnancy in a 29-year-old female subject who was vaccinated with tetanus toxoid, reduced diphtheria toxoid and acellular pertussis vaccine, adsorbed (Boostrix, GlaxoSmithKline) for prophylaxis during pregnancy. The subject's past med…	NotAvailable		NotAvailable	NotAvailable	NotAvailable		NotAvailable	NotAvailable	U	20110829	20110829	0		PUB				Medical History/Concurrent Conditions: Live birth		USGLAXOSMITHKLINEA0944647	2	20190916					N	Y
2019VAERSDATA.csv	833802	20190916	WA	26	26		F		VACCINE EXPOSURE DURING PREGNANCY; This prospective pregnancy case was reported by a healthcare professional and described the occurrence of vaccine exposure during pregnancy in a 26-year-old female subject who was vaccinated with tetanus toxoid, reduced diphtheria toxoid and acellular pertussis vaccine, adsorbed (Boostrix, GlaxoSmithKline) for prophylaxis during pregnancy. Past medical history i…	NotAvailable		NotAvailable	NotAvailable	NotAvailable		NotAvailable	NotAvailable	U	20110829				PUB			smoker	Medical History/Concurrent Conditions: No adverse event (The baby's father was also a smoker.)		USGLAXOSMITHKLINEA0944648	2	20190916					N	Y
2019VAERSDATA.csv	833803	20190916	WA	21	21		F		VACCINE EXPOSURE DURING PREGNANCY; This prospective pregnancy case was reported by a healthcare professional and described the occurrence of vaccine exposure during pregnancy in a 21-year-old female subject who was vaccinated with tetanus toxoid, reduced diphtheria toxoid and acellular pertussis vaccine, adsorbed (Boostrix, GlaxoSmithKline) for prophylaxis during pregnancy. The subject's past med…	NotAvailable		NotAvailable	NotAvailable	NotAvailable		NotAvailable	NotAvailable	U	20110831				UNK				Medical History/Concurrent Conditions: No adverse event (There was no relevant maternal or paternal medical history.)		USGLAXOSMITHKLINEA0944649	2	20190916					N	Y
2019VAERSDATA.csv	833804	20190916	WA	37	37		F		VACCINE EXPOSURE DURING PREGNANCY; This prospective pregnancy case was reported by a healthcare professional and described the occurrence of vaccine exposure during pregnancy in a 37-year-old female subject who was vaccinated with tetanus toxoid, reduced diphtheria toxoid and acellular pertussis vaccine, adsorbed (Boostrix, GlaxoSmithKline) for prophylaxis during pregnancy. The subject's past med…	NotAvailable		NotAvailable	NotAvailable	NotAvailable		NotAvailable	NotAvailable	U	20110831	20110831	0		UNK			gestational diabetes mellitus	Medical History/Concurrent Conditions: Live birth		USGLAXOSMITHKLINEA0944650	2	20190916					N	Y
2019VAERSDATA.csv	833805	20190916	WA	23	23		F		VACCINE EXPOSURE DURING PREGNANCY; This prospective pregnancy case was reported by a healthcare professional and described the occurrence of vaccine exposure during pregnancy in a 23-year-old female subject who was vaccinated with tetanus toxoid, reduced diphtheria toxoid and acellular pertussis vaccine, adsorbed (Boostrix, GlaxoSmithKline) for prophylaxis during pregnancy. The subject's medical …	NotAvailable		NotAvailable	NotAvailable	NotAvailable		NotAvailable	NotAvailable	U	20110908	20110908	0		UNK				Medical History/Concurrent Conditions: Induced abortion; Live birth		USGLAXOSMITHKLINEA0944690	2	20190916					N	Y
2019VAERSDATA.csv	833806	20190916	WA	27	27		F		VACCINE EXPOSURE DURING PREGNANCY; This prospective pregnancy case was reported by a healthcare professional and described the occurrence of vaccine exposure during pregnancy in a 27-year-old female subject who was vaccinated with tetanus toxoid, reduced diphtheria toxoid and acellular pertussis vaccine, adsorbed (Boostrix, GlaxoSmithKline) for prophylaxis during pregnancy. The subject's past med…	NotAvailable		NotAvailable	NotAvailable	NotAvailable		NotAvailable	NotAvailable	U	20110907	20110907	0		UNK				Medical History/Concurrent Conditions: Live birth		USGLAXOSMITHKLINEA0944813	2	20190916					N	Y
2019VAERSDATA.csv	833807	20190916	WA	24	24		F		VACCINE EXPOSURE DURING PREGNANCY; This prospective pregnancy case was reported by a healthcare professional and described the occurrence of vaccine exposure during pregnancy in a 24-year-old female subject who was vaccinated with tetanus toxoid, reduced diphtheria toxoid and acellular pertussis vaccine, adsorbed (Boostrix, GlaxoSmithKline) for prophylaxis during pregnancy. The subject's past med…	NotAvailable		NotAvailable	NotAvailable	NotAvailable		NotAvailable	NotAvailable	U	20110908	20110908	0		UNK				Medical History/Concurrent Conditions: Live birth		USGLAXOSMITHKLINEA0944816	2	20190916					N	Y
2019VAERSDATA.csv	834149	20190917	WA	33	33		F		VACCINE EXPOSURE DURING PREGNANCY; This prospective pregnancy case was reported by a healthcare professional and described the occurrence of vaccine exposure during pregnancy in a 33-year-old female subject who was vaccinated with tetanus toxoid, reduced diphtheria toxoid and acellular pertussis vaccine, adsorbed (Boostrix, GlaxoSmithKline) for prophylaxis during pregnancy. The subject's past med…	NotAvailable		NotAvailable	NotAvailable	NotAvailable		NotAvailable	NotAvailable	U	20110907	20110907	0		UNK				Medical History/Concurrent Conditions: Live birth; No adverse event (There was no relevant maternal or paternal medical history.)		USGLAXOSMITHKLINEA0944824	2	20190917					N	Y
2019VAERSDATA.csv	834150	20190917	WA	34			F		VACCINE EXPOSURE DURING PREGNANCY; This prospective pregnancy case was reported by a healthcare professional and described the occurrence of vaccine exposure during pregnancy in a 34-year-old female subject who was vaccinated with tetanus toxoid, reduced diphtheria toxoid and acellular pertussis vaccine, adsorbed (Boostrix, GlaxoSmithKline) for prophylaxis during pregnancy. The subject's medical …	NotAvailable		NotAvailable	NotAvailable	NotAvailable		NotAvailable	NotAvailable	U					UNK				Medical History/Concurrent Conditions: Live birth		USGLAXOSMITHKLINEA0946034	2	20190917					N	Y
2019VAERSDATA.csv	834236	20190918	WA	25	25		F		VACCINE EXPOSURE DURING PREGNANCY; This prospective pregnancy case was reported by a healthcare professional and described the occurrence of vaccine exposure during pregnancy in a 25-year-old female subject who was vaccinated with tetanus toxoid, reduced diphtheria toxoid and acellular pertussis vaccine, adsorbed (Boostrix, GlaxoSmithKline) for prophylaxis during pregnancy. The subject's past med…	NotAvailable		NotAvailable	NotAvailable	NotAvailable		NotAvailable	NotAvailable	U	20110907	20110907	0		UNK				Medical History/Concurrent Conditions: Live birth; No adverse event (There was no relevant maternal or paternal medical history.)		USGLAXOSMITHKLINEA0944817	2	20190917					N	Y
2019VAERSDATA.csv	834237	20190918	WA	24			F		VACCINE EXPOSURE DURING PREGNANCY; This prospective pregnancy case was reported by a healthcare professional and described the occurrence of vaccine exposure during pregnancy in a 24-year-old female subject who was vaccinated with tetanus toxoid, reduced diphtheria toxoid and acellular pertussis vaccine, adsorbed (Boostrix, GlaxoSmithKline) for prophylaxis during pregnancy. The subject's past med…	NotAvailable		NotAvailable	NotAvailable	NotAvailable		NotAvailable	NotAvailable	U					UNK				Medical History/Concurrent Conditions: Live birth; No adverse event (There was no relevant maternal or paternal medical history.)		USGLAXOSMITHKLINEA0945871	2	20190917					N	Y
2019VAERSDATA.csv	834238	20190918	WA	19	19		F		VACCINE EXPOSURE DURING PREGNANCY; This prospective pregnancy case was reported by a healthcare professional and described the occurrence of vaccine exposure during pregnancy in a 19-year-old female subject who was vaccinated with tetanus toxoid, reduced diphtheria toxoid and acellular pertussis vaccine, adsorbed (Boostrix, GlaxoSmithKline) for prophylaxis during pregnancy. The subject's past med…	NotAvailable		NotAvailable	NotAvailable	NotAvailable		NotAvailable	NotAvailable	U	20110921	20110921	0		UNK						USGLAXOSMITHKLINEA0945873	2	20190917					N	Y
2019VAERSDATA.csv	834239	20190918	WA	34			F		VACCINE EXPOSURE DURING PREGNANCY; This prospective pregnancy case was reported by a healthcare professional and described the occurrence of vaccine exposure during pregnancy in a 34-year-old female subject who was vaccinated with tetanus toxoid, reduced diphtheria toxoid and acellular pertussis vaccine, adsorbed (Boostrix, GlaxoSmithKline) for prophylaxis during pregnancy. The subject's medical …	NotAvailable		NotAvailable	NotAvailable	NotAvailable		NotAvailable	NotAvailable	U					UNK			drug abuse	Medical History/Concurrent Conditions: Drug abuse; Induced abortion; Live birth; No adverse event (The father of the baby had a history of drug use.); Spontaneous abortion		USGLAXOSMITHKLINEA0946035	2	20190918					N	Y
2019VAERSDATA.csv	834240	20190918	WA	20	20		F		VACCINE EXPOSURE DURING PREGNANCY; This prospective pregnancy case was reported by a healthcare professional and described the occurrence of vaccine exposure during pregnancy in a 20-year-old female subject who was vaccinated with tetanus toxoid, reduced diphtheria toxoid and acellular pertussis vaccine, adsorbed (Boostrix, GlaxoSmithKline) for prophylaxis during pregnancy. The subject's past med…	NotAvailable		NotAvailable	NotAvailable	NotAvailable		NotAvailable	NotAvailable	U	20110922	20110922	0		UNK						USGLAXOSMITHKLINEA0946038	2	20190918					N	Y
2019VAERSDATA.csv	834241	20190918	WA	35	35		F		VACCINE EXPOSURE DURING PREGNANCY; This prospective pregnancy case was reported by a healthcare professional and described the occurrence of vaccine exposure during pregnancy in a 35-year-old female subject who was vaccinated with tetanus toxoid, reduced diphtheria toxoid and acellular pertussis vaccine, adsorbed (Boostrix, GlaxoSmithKline) for prophylaxis during pregnancy. The subject's medical …	NotAvailable		NotAvailable	NotAvailable	NotAvailable		NotAvailable	NotAvailable	U	20110831	20110831	0		UNK				Medical History/Concurrent Conditions: No adverse event (There was no relevant maternal or paternal medical history.); Spontaneous abortion		USGLAXOSMITHKLINEA0946040	2	20190918					N	Y
2019VAERSDATA.csv	834391	20190918	WA	31	31		F		VACCINE EXPOSURE DURING PREGNANCY; This prospective pregnancy case was reported by a physician and described the occurrence of vaccine exposure during pregnancy in a 31-year-old female subject who was vaccinated with tetanus toxoid, reduced diphtheria toxoid and acellular pertussis vaccine, adsorbed (Boostrix, GlaxoSmithKline) for prophylaxis during pregnancy. Concurrent medications included Iron…	NotAvailable		NotAvailable	NotAvailable	NotAvailable		NotAvailable	NotAvailable	U	20110824	20110824	0		PVT		Iron; Vitamin D; Prenatal vitamins; Colace		Medical History/Concurrent Conditions: No adverse event (There were no concomitant vaccinations and no relevant medical history. The subject had not experie)		USGLAXOSMITHKLINEA0943033	2	20190918					N	Y
2019VAERSDATA.csv	835590	20190924	ND	20	20		F		I was given the shot at approximately 8:30 am. I left the clinic and was driving home. At approximately 8:45 am, I had to pull over because I felt very drowsy. As soon as I pulled over, I got very tingly and blacked out. I?m unsure how long I was unconscious. I woke up and I decided to try to make it home. I parked in the parking lot at my apartment building where I blacked out again, this time h…	NotAvailable		NotAvailable	NotAvailable	NotAvailable		NotAvailable	NotAvailable	Y	20190924	20190924	0	Blood sugar test: 96 Blood pressure and heart rate were taken but I cannot remember the results.	PUB		Omeprazole, Zofran, Flintstone vitamins	none	Ehlers Danlos Syndrome			2	20190924				Pineapple	N	Y
2019VAERSDATA.csv	836147	20190926	TN	30	30		F		After receiving my TDAP vaccine, I experienced the expected soreness in my left arm at the injection site. But in the early morning of the 3rd day I began feeling extreme pain, which only increased daily to the point where my husband insisted on taking me to the ER. The pain feels as though my arm is being ripped out of it's socket. It is a constant pain that is only increasing over time. My left…	NotAvailable		NotAvailable	NotAvailable	NotAvailable		NotAvailable	NotAvailable	N	20190919	20190922	3	N/A	PVT		Prenatal Vitamins, iron supplements	n/a	N/A			2	20190926				N/A	N	Y
2019VAERSDATA.csv	837787	20191002	WA	30	30		F		6 months pregnant. Due date of 12/12/19 Left shoulder is locking up as a reaction.	NotAvailable		NotAvailable	NotAvailable	NotAvailable		NotAvailable	NotAvailable	N	20190927	20190928	1		PVT		Prenatal vitamin, iron, baby aspirin					2	20191002		Y			N	Y
2019VAERSDATA.csv	842155	20191018	FL	23	23		F	20191018	Pruritus over body and itchy throat. Pt transported via EMS to hospital for monitoring.	NotAvailable		NotAvailable	Y	NotAvailable		NotAvailable	NotAvailable	Y	20191015	20191015	0	N/A	PVT	OTH	Aspirin 81mg; Reglan 10mg; Calcium 500mg; Prenatal vitamin	pregnancy	none			1						N	Y
2019VAERSDATA.csv	843197	20191024	NY	30	30		F		Shot taken 1200, sever dizziness started 1500, currently dizzy at 1600. 33 weeks and 2 days pregnant estimated due date 12.09.19.	NotAvailable		NotAvailable	NotAvailable	NotAvailable		NotAvailable	NotAvailable	U	20191024	20191024	0		PVT		N/a					2	20191024				Cipro, vicodin	N	Y
2019VAERSDATA.csv	843766	20191028	MO	31	31		F		Given Tdap (unsure which manufacture- documented by OB) while pregnant with second child on 7/25/2019. Received Tdap during first pregnancy on 5/10/2018 with no adverse reaction. Due date was 9/29/2019. Diagnosed with Guillian-Barre Syndrome 9/5. Emergent c-section at 36w4d. Birth weight 6lbs 13oz. Plasmapheresis started, and continued until mid october. Partial paralysis and decreased mobility a…	NotAvailable		NotAvailable	NotAvailable	Y	10	NotAvailable	Y	N	20190725	20190812	18	MRI 9/3. Lumbar puncture 9/4. EMG 9/5. Blood tests 9/3, 9/4, 9/5, 9/6, etc	PVT		prenatal vitamin	none	asthma			2	20191028		Y	Y	none	Y	Y
2019VAERSDATA.csv	844363	20191030	VA	33	33		F		I felt ill two days following the injection: congestion, runny nose, lethargic, sluggish. I then went into preterm labor at 32 weeks gestation and delivered 5lbs 4 oz via emergency c-section. This was my first pregnancy.	NotAvailable		NotAvailable	NotAvailable	Y	4	NotAvailable	NotAvailable	Y	20190909	20190912	3		PHM		prenatal vitamins	n/a	Crohn's Disease			2	20191030				N/A	Y	Y
2019VAERSDATA.csv	846649	20191110	WA	27	27		F		Daughter shows signs of long term effects. Birth date 7/22/17 birth weight 6lbs 15oz. Pregnancy was healthy and normal	NotAvailable		NotAvailable	NotAvailable	NotAvailable		NotAvailable	NotAvailable	N	20170530	20180901	459	None yet available.	PVT		Tylenol-3s twice a day for migraines. Ibuprofen and Tylenol as needed for prodromal labor pains	none	None			2	20191110		Y		Nobe	N	Y
2019VAERSDATA.csv	851809	20191209	NY	39	39		F		T-dap 12/2/19 IM (L) deltoid 12/2/2019 noon. Pt developed temp 100.2 PO with shaking/chills, aches, pains, fatigue Temp 12/3/19 99.3. PO. Pt sent to Hospital for evaluation. 30wk pregnant with twins. Pt afebrile in 48 hr from 12/2/2019 episode.	NotAvailable		NotAvailable	NotAvailable	NotAvailable		NotAvailable	NotAvailable	NotAvailable	20191202			sent to Hospital	PHM							2	20191203					N	Y
2019VAERSDATA.csv	852004	20191210	TX	27	27		F		32 week pregnant patient inadvertently received two doses of Adacel, no advesre event; 32 week pregnant patient inadvertently received two doses of Adacel, no advesre event; Initial information received on 22-Oct-2019 regarding an unsolicited valid non-serious case from a nurse. This case involves a 27 years old female patient who was 32 weeks pregnant and was vaccinated with two doses (0.5 ml) o…	NotAvailable		NotAvailable	NotAvailable	NotAvailable		NotAvailable	NotAvailable	U	20191008				UNK						USSA2019SA327306	2	20191210					N	Y
2019VAERSDATA.csv	853065	20191217	IN	0.5			M		passes out; walks like a drunk man; has a condition called FPIES (Food Protein Induced Enterocolitis Syndrome); food allergy; He eats a certain food and 2 or 3 hours later he vomits; diarrhea; blood pressure drops; he turns grey; temperature drops; shivers; Vaccine exposure via breast milk; This case was reported by a consumer via call center representative and described the occurrence of vaccine…	NotAvailable		NotAvailable	NotAvailable	NotAvailable		NotAvailable	NotAvailable	U				Test Name: Blood pressure; Result Unstructured Data: Test Result: Decreased, Test Result Unit: unknown; Test Name: Body temperature; Result Unstructured Data: Test Result: Decreased, Test Result Unit: unknown	PUB						USGLAXOSMITHKLINEUS2018GS	2	20191217					N	Y
2020VAERSDATA.csv	856242	20200112	PA	30	30		F		I am pregnant, due February 19th. No other complications before or after this event. For two days after receiving this injection, I felt strong chest pains. At my routine ObGyn appointment on the 30th, the midwife figured the pains were caused by heartburn and said to monitor them. I have never felt heartburn that felt the same way other than after the vaccine, and it has not returned once it sub…	NotAvailable		NotAvailable	NotAvailable	NotAvailable		NotAvailable	NotAvailable	Y	20191228	20191229	1	None. An ObGyn visit on the 30th concluded with the recommendation to monitor the progress of the pains.	PHM		N/A	n/a	N/A			2	20200112				N/A	N	Y
2020VAERSDATA.csv	856760	20200116	TX	32	32		F		Pre-syncopal episode following day. Had to go home early from work. Felt extremely tired and achy. Saw PCP May 18 who referred me to neurology and rheumatology due to concerning symptoms and abnormal neuro exam. Continued to get worse over about a week until I could no longer work. Continued to get worse, until called a neurologist friend who gave me steroids to get me to my appointment with a ne…	NotAvailable		NotAvailable	NotAvailable	NotAvailable		NotAvailable	Y	N	20170501	20170501	0	5/22/17- metanephrines, catecholamines, ANA, Urinalysis, Complement C3 and 4, rheumatoid factor, ferritin, TIBC and FE, magnesium, B12, Vitamin D, Cortisol, thyroid panel, hgb A1c, CBC- all within normal limits 6/2/17- SPEP CPK, methylmalonic acid, P5P- WNL 6/9/17 MRI brain - WNL 6/12/17 Urine prostaglandin level, copper urine, 6/15/17 Cortisol, FSH, LH, Estrogens, ACTH stim test, tryptase, IL6, …	WRK		xanax as needed lexapro doxycycline florinef multivitamin Beclamethasone inhaler albuterol as needed Tessalon Perls as needed Provigil brimonidine eye drops as needed when driving at not (not likely used in summer)	surgical incision opening, possible cellulitis on antibiotics and resolving prior to vaccine persistent mild cough with shortness of breath, treated for asthma, mild intermittent	Ehlers Danlos hypermobility type- unknown at time but thought to be genetic POTS- dx in 2014. did not treat until Feb 2017 after some low blood pressure spells causing fatigue. Was on florinef for this at the time with some improvement. Depression/anxiety acne idiopathic hypersomnia- well managed at the time on provigil			2	20200116		Y		zithromax morphine- only itching adhesive- skin reaction	Y	Y
2020VAERSDATA.csv	857059	20200117	MI	31	31		F		7th pregnancy, 5 miscarriages, 1 live birth 10/2017. Current baby due 4/7/2020. Received TDaP at 28 week OB appointment. Pt has no history of gestational diabetes or pre-eclampsia, but does have moderate hyperemesis gravidarum with metabolic disturbances that is currently well-managed with zofran pump and phenergan. Approximately 1 hour after injection, pt began suffering from moderate vertigo sy…	NotAvailable		NotAvailable	NotAvailable	NotAvailable		NotAvailable	NotAvailable	Y	20200115	20200115	0	Blood Glucose- 106 1/16/2020 Urinalsysis- results unknown 1/16/2020	PVT		Zofran- subcutaneous pump 1.1mg/hr continuous Phenergan, 50mg BID Prozac, 40mg adderall, 20mg BID levothyroxine, 50 mcg	hyperemesis gravidarum kidney stone	ADHD Depression Asthma Hypothyroidism			2	20200117		Y	Y	Latex Penicillin Tree Nuts	N	Y
2020VAERSDATA.csv	857647	20200123	WA	42			F		pregnant patient was given Adacel that was in freezing temperatures for 4 days with a low of -0.2F, NO AE; pregnant patient was given Adacel that was in freezing temperatures for 4 days with a low of -0.2F, NO AE; Initial information received on 15-Jan-2020 regarding an unsolicited valid non-serious case received from a other health professional. This case involves a 42 years old female patient w…	NotAvailable		NotAvailable	NotAvailable	NotAvailable		NotAvailable	NotAvailable	U	20200113				UNK						USSA2020SA014361	2	20200122					N	Y
2020VAERSDATA.csv	858864	20200131	PA	25	25		F		Very easy pregnancy. Due date June 6th. No prior issues After given the shot digestive issues began Diarrhea 3/ daily with accompanying stomach pain Noticed eating cereals/oatmeal?s made symptoms worse 5lbs birth weight	NotAvailable		NotAvailable	NotAvailable	NotAvailable		NotAvailable	NotAvailable	N	20180301	20180301	0	Went to the hospital for digestive pain a couple weeks after	PVT		Folic acid prenatal given by doctor					2	20200131			Y		N	Y
2020VAERSDATA.csv	860556	20200206	NY	31	31		F		Patient is a 31 y.o female G9P1 approx 31w4d with EDC of 4/5/20. Patient has a past medical h/o abnormal pap smear, migraines, ectopic pregnancy, and chlamydia. This pregnancy has been healthy. She does has a positive antibody screen for Anti-Leb which is relatively insignificant. She was seen at the office for a prenatal visit on 2/4/20 and was given a 3rd trimester TDAP injection in (L) deltoid…	NotAvailable		NotAvailable	NotAvailable	NotAvailable		NotAvailable	NotAvailable	N	20200204	20200205	1	N/A	OTH		Prenatal Vitamins	possible gastroenteritis 1/24/20	N/A			2	20200206		Y		NKDA NKFA Environmental Allergies only	N	Y
2020VAERSDATA.csv	861341	20200213	PA	34	33		F		patient who is pregnant has been administered with ADACEL/ No AE; Initial information was received on 04-Feb-2020 regarding an unsolicited valid non-serious case received from a other health professional. This case involves a 34 years old female patient who during pregnancy received a dose of vaccine DIPHTHERIA-2/TETANUS/5 AC PERTUSSIS VACCINE [ADACEL] (lot U6628AA) via intramuscular route in the…	NotAvailable		NotAvailable	NotAvailable	NotAvailable		NotAvailable	NotAvailable	U	20200204	20200204	0		UNK						USSA2020SA032955	2	20200211					N	Y
2020VAERSDATA.csv	861605	20200214	OR	31	31		F		a nickel sized knot at the injection site on left deltoid; sore at the site; the patient was 30 weeks and 5 days pregnant at time of vaccination; Initial information received on 06-Feb-2020 regarding an unsolicited valid non-serious case received from a nurse. This case is linked to cases 2020SA036190, 2020SA036199 and 2020SA036186 (same reporter). This case involves a 31 year old female patient …	NotAvailable		NotAvailable	NotAvailable	NotAvailable		NotAvailable	NotAvailable	U	20200106				UNK						USSA2020SA036161	2	20200214					N	Y
2020VAERSDATA.csv	861606	20200214	OR	25	25		F		raised rock hard size of a golf ball; raised bright red the size of a golf ball; a 27 weeks and 6 days pregnant female patient received a dose of Adacel vaccine; Initial information received on 06-Feb-2020 regarding an unsolicited valid non-serious case received from a nurse. This case is linked to cases 2020SA036161, 2020SA036199 and 2020SA036190 (same reporter). This case involves a 25 years ol…	NotAvailable		NotAvailable	NotAvailable	NotAvailable		NotAvailable	NotAvailable	N	20200115				UNK						USSA2020SA036186	2	20200214					N	Y
2020VAERSDATA.csv	862049	20200219	OR	30	30		F		right arm pain that progressively getting worst with throbbing & stabbing pain in her shoulder; female patient was 27 weeks & 4 days pregnant who received a dose of adacel; Initial information received on 06-Feb-2020 regarding an unsolicited valid non-serious case from a nurse. This case is linked to cases 2020SA036161, 2020SA036186 and 2020SA036199 (same reporter). This case involves a 30-year-o…	NotAvailable		NotAvailable	NotAvailable	NotAvailable		NotAvailable	NotAvailable	U	20200128				UNK						USSA2020SA036190	2	20200214					N	Y
2020VAERSDATA.csv	864334	20200306	OR	37	37		F		Pregnancy ~34 weeks gestation.	NotAvailable		NotAvailable	NotAvailable	NotAvailable		NotAvailable	NotAvailable	U	20200224	20200224	0	None.	PHM		None	none.	None.	Tdap similar reaction about 8 years prior during pregnancy.		2	20200306		Y		Erythromycin and sulfa antibiotics cause hives.	N	Y
2020VAERSDATA.csv	864630	20200310	MN	35	35		F		G2P2(now) delivered via urgent cesarean on 3/2/2020 at 29 weeks and 2 days after being admitted for severe preeclampsia on 2/27/2020, hours after Tdap administration. Prior to administration, BP 122/88 on 2/27/2020 at 0900, hours later (1417) BP 158/102 and 166/110 (1449). Highest BP during antepartum hospitalization 203/131. No history of preterm delivery, first baby delivered vaginally at 41 we…	NotAvailable		Y	NotAvailable	Y	10	NotAvailable	NotAvailable	N	20200227	20200227	0	2/27/2020 Protein/Creatinine: 2.1, Urine Protein: 63.6	PVT		Robitussin, Synthroid, PNV, Vit D3	upper respiratory infection, symptoms: dry, mostly non productive cough, wheezing, nasal congestion and post nasal drip, sore throat, ear pressure	Hypothyroidism, obesity BMI 36, Anxiety, Eczema			2	20200310				Coconut	Y	Y
2020VAERSDATA.csv	864808	20200312	TX	29	29		F		Pain in left arm about 20-30 minutes after injection. Excruciating pain during the evening that night. I am currently a week out from receiving that vaccine and still have excruciating pain when moving my arm and a decrease range in motion with the left arm. The pain has caused lack of sleep. I woke up around 2:00 AM on 3/12 and my left arm was numb. I mentioned these issues to my doctor, who sug…	NotAvailable		NotAvailable	NotAvailable	NotAvailable		NotAvailable	NotAvailable	N	20200305	20200305	0	None at this time.	PHM		Prenatal vitamin	none	None			2	20200312				Codeine	N	Y
2020VAERSDATA.csv	864926	20200312	IL	37	37		F		Patient was given a TDap vaccination October 8 at the 30 week pregnancy checkup. Baby was due December 14, and gave birth December 21. There were no pregnancy complications. Injection was given high on the shoulder. Patient had no pain or injury to the shoulder prior to injection. A few hours after the injection the pain was debilitating and patient was unable to lift the right arm at the shoulde…	NotAvailable		NotAvailable	NotAvailable	NotAvailable		NotAvailable	Y	N	20191008	20191008	0	10/16/19 - CBC?10/16/19 - C-reactive protein - normal range 10/16/19 - Comprehensive metabolic panel - normal range 10/16/19 - CK - normal range 10/16/19 - Sedimentation Rate - normal range 11/4/19 - MRI BRACHIAL PLEXUS RT without CONTRAST Result: NO RIGHT BRACHIAL PLEXUS MRI FINDINGS ARE SEEN TO EXPLAIN THE PATIENT'S SYMPTOMS. NONSPECIFIC MILD EDEMA OF THE SUPRASPINATUS MUSCLE. OCCASIONALLY, THI…	PVT		Levothyroxine, Prenatal Vitamin	none	Hashimotos Thyroiditis			2	20200312		Y		None	Y	Y
2020VAERSDATA.csv	868469	20200418	PA	40	40		F		The patient reported feeling severe achiness about 1pm on 4/8/2020 the day following the administration(4/7/20 @7:31am). She contacted her obstetrician(pt is pregnant due date 6/7/20) and had a phone consultation. The dr questioned the patient about Covid19, and expressed to the patient that Tylenol and monitoring were all that was needed at that time. Pt felt better upon awakening the following …	NotAvailable		NotAvailable	NotAvailable	NotAvailable		NotAvailable	NotAvailable	Y	20200407	20200408	1	no tests performed as per patient	PHM		Sertraline 50mg, Levothyroxine 100mcg, Prenatal Vitamins, otc Iron 65mg, otc Vitamin D 200 IU		Bipolar Type 2, hypothyroid, PCOS			2	20200418				Skin reaction to Chickpea powder and licorice powder. Pt reported minor skin reaction following eating Smores flavor Pop-Tarts	N	Y
2020VAERSDATA.csv	870514	20200513	FL	27	27		F		Stiff neck on side of vaccine, small irregular heart beat. Due Date 7/28/20 Also had a tetanus shot around End of November, Beginning of December for what they thought was a nail infection and knew I was pregnant at a clinic which I informed my Doctor. We proceeded with maybe what could been second dose yesterday of same shot.	NotAvailable		NotAvailable	NotAvailable	NotAvailable		NotAvailable	NotAvailable	N	20200512	20200512	0	None, just doing this for informational purposes.	PVT		None	none	Asthma			2	20200513				Seasonal Allergies	N	Y
2020VAERSDATA.csv	871258	20200520	CA	25	25		F		Unknown patient EDC is 6/17/2020	NotAvailable		NotAvailable	NotAvailable	NotAvailable		NotAvailable	NotAvailable	U	20200414	20200414	0	None currently ordered at this time	PUB		Prenatal vitamins	none +patient administered tdap on 3/24/2020 at 27 and 6/7 weeks second tdap 4/14/2020 given at 30 6/7 weeks	Pregnancy at third trimester			2	20200520				NKDA	N	Y
2020VAERSDATA.csv	871599	20200522	NY	38	38		F		little arm soreness; pregnant woman (13 week of pregnancy) received ADACEL vaccine; Initial information was received on 14-May-2020 regarding an unsolicited valid non-serious case received from a consumer/ non-healthcare professional. This case involves a 38 years old pregnant female patient who experienced little arm soreness (pain in extremity) while she received vaccine DIPHTHERIA-2/TETANUS/5 …	NotAvailable		NotAvailable	NotAvailable	NotAvailable		NotAvailable	NotAvailable	U	20200513	20200513	0		UNK				Medical History/Concurrent Conditions: Finger injury		USSA2020SA127574	2	20200521					N	Y
2020VAERSDATA.csv	873095	20200611	TX	11			F		The patient was getting an injection but she pulled away and received about half the medication, no adverse event; Initial information was received on 05-Jun-2020 regarding an unsolicited valid non-serious case from a nurse This case involves an 11 year old female patient who was getting a DIPHTHERIA-2/TETANUS/5 AC PERTUSSIS VACCINE [ADACEL] injection but she pulled away and received about half t…	NotAvailable		NotAvailable	NotAvailable	NotAvailable		NotAvailable	NotAvailable	U					UNK		MENACTRA; GARDASIL				USSA2020SA146891	2	20200610					N	Y
2020VAERSDATA.csv	873962	20200621	FL	28	28		F		36 weeks pregnant, estimate due date 07/17/2020. Healthy pregnancy. Adverse events: extremely noxious that after 4 days is still Going on, body aches, chills, sore throat.	NotAvailable		NotAvailable	NotAvailable	NotAvailable		NotAvailable	NotAvailable	N	20200618	20200618	0		PHM		None	none	Thyroid issues			2	20200621				None	N	Y
2020VAERSDATA.csv	874878	20200701		35	32		F		Pt's third pregnancy where dose of TDaP has been given with each pregnancy within a span of 5 years. All normal weight kids. At the last (third) pregnancy, the dose is given at 4pm and patient started experience muscle weakness, pain later that evening around 11 pm. Overnight and the next morning, patient had continued weakness, chills, fevers and unable to move easily.	NotAvailable		NotAvailable	NotAvailable	NotAvailable		NotAvailable	NotAvailable	Y	20190821	20190821	0	Next day after TDAP shot - blood culture and urine culture negative	PVT		prenatal vitamins		none			2	20200701		Y	Y		N	Y
2020VAERSDATA.csv	875373	20200707	IN	30	30		F		diagnosed with miocarditis; low grade fever; shortness of breath; chest pain/ mid-sternal pain; chills; 29 weeks pregnant patient received a vaccination of Adacel; Initial information was received on 02-Jul-2020 regarding an unsolicited valid serious case from a other health professional. This case involves a 30 year old female pregnant patient who was diagnosed with myocarditis (myocarditis) wit…	NotAvailable		NotAvailable	NotAvailable	Y		NotAvailable	NotAvailable	N	20200626			Test Name: ct scan; Result Unstructured Data: diagnosed with myocarditis; Test Name: echocardiogram; Result Unstructured Data: diagnosed with myocarditis; Test Name: EKG; Result Unstructured Data: diagnosed with myocarditis; Test Name: labwork; Result Unstructured Data: labwork showed low 'troponin'; Test Name: troponin; Result Unstructured Data: low; Test Name: ultra-sound; Result Unstructured D…	UNK						USSA2020SA173327	2	20200707			Y		Y	Y
[truncated: 259 more rows]
