# Supplementary material for: Risk signal assessment of Tdap vaccine use alone by pregnant women: An updated pharmacoepidemiological study
Source: Front Cell Infect Microbiol. 2026 Jan 27;15:1689560. doi: 10.3389/fcimb.2025.1689560 (PMC12886459; doi:10.3389/fcimb.2025.1689560)
Supplement: Supplementary file 2 [file DataSheet2.csv]

PT	pt_name_en	pt_name_cn	hlt_name_en	hlt_name_cn	hlgt_name_en	hlgt_name_cn	soc_name_en	soc_name_cn	VAERSSYMPTOMSSOURCE	VAERS_ID	SYMPTOMVERSION
STILLBIRTH	STILLBIRTH	ËÀ²ú	Stillbirth and foetal death	ËÀ²úºÍÌ¥¶ùËÀÍö	Abortions and stillbirth	Á÷²ú¼°ËÀ²ú	Pregnancy, puerperium and perinatal conditions	ÈÑÉïÆÚ¡¢²úÈìÆÚ¼°Î§²úÆÚ×´¿ö	NonDomesticVAERSSYMPTOMS.csv	1001690	24
STILLBIRTH	STILLBIRTH	ËÀ²ú	Stillbirth and foetal death	ËÀ²úºÍÌ¥¶ùËÀÍö	Abortions and stillbirth	Á÷²ú¼°ËÀ²ú	Pregnancy, puerperium and perinatal conditions	ÈÑÉïÆÚ¡¢²úÈìÆÚ¼°Î§²úÆÚ×´¿ö	NonDomesticVAERSSYMPTOMS.csv	1129610	24
STILLBIRTH	STILLBIRTH	ËÀ²ú	Stillbirth and foetal death	ËÀ²úºÍÌ¥¶ùËÀÍö	Abortions and stillbirth	Á÷²ú¼°ËÀ²ú	Pregnancy, puerperium and perinatal conditions	ÈÑÉïÆÚ¡¢²úÈìÆÚ¼°Î§²úÆÚ×´¿ö	NonDomesticVAERSSYMPTOMS.csv	2572975	25.1
STILLBIRTH	STILLBIRTH	ËÀ²ú	Stillbirth and foetal death	ËÀ²úºÍÌ¥¶ùËÀÍö	Abortions and stillbirth	Á÷²ú¼°ËÀ²ú	Pregnancy, puerperium and perinatal conditions	ÈÑÉïÆÚ¡¢²úÈìÆÚ¼°Î§²úÆÚ×´¿ö	NonDomesticVAERSSYMPTOMS.csv	2631061	26
STILLBIRTH	STILLBIRTH	ËÀ²ú	Stillbirth and foetal death	ËÀ²úºÍÌ¥¶ùËÀÍö	Abortions and stillbirth	Á÷²ú¼°ËÀ²ú	Pregnancy, puerperium and perinatal conditions	ÈÑÉïÆÚ¡¢²úÈìÆÚ¼°Î§²úÆÚ×´¿ö	2007VAERSSYMPTOMS.csv	275906	10
STILLBIRTH	STILLBIRTH	ËÀ²ú	Stillbirth and foetal death	ËÀ²úºÍÌ¥¶ùËÀÍö	Abortions and stillbirth	Á÷²ú¼°ËÀ²ú	Pregnancy, puerperium and perinatal conditions	ÈÑÉïÆÚ¡¢²úÈìÆÚ¼°Î§²úÆÚ×´¿ö	NonDomesticVAERSSYMPTOMS.csv	2768285	27
STILLBIRTH	STILLBIRTH	ËÀ²ú	Stillbirth and foetal death	ËÀ²úºÍÌ¥¶ùËÀÍö	Abortions and stillbirth	Á÷²ú¼°ËÀ²ú	Pregnancy, puerperium and perinatal conditions	ÈÑÉïÆÚ¡¢²úÈìÆÚ¼°Î§²úÆÚ×´¿ö	2012VAERSSYMPTOMS.csv	459539	15
STILLBIRTH	STILLBIRTH	ËÀ²ú	Stillbirth and foetal death	ËÀ²úºÍÌ¥¶ùËÀÍö	Abortions and stillbirth	Á÷²ú¼°ËÀ²ú	Pregnancy, puerperium and perinatal conditions	ÈÑÉïÆÚ¡¢²úÈìÆÚ¼°Î§²úÆÚ×´¿ö	2012VAERSSYMPTOMS.csv	459541	15
STILLBIRTH	STILLBIRTH	ËÀ²ú	Stillbirth and foetal death	ËÀ²úºÍÌ¥¶ùËÀÍö	Abortions and stillbirth	Á÷²ú¼°ËÀ²ú	Pregnancy, puerperium and perinatal conditions	ÈÑÉïÆÚ¡¢²úÈìÆÚ¼°Î§²úÆÚ×´¿ö	2014VAERSSYMPTOMS.csv	541105	16.1
STILLBIRTH	STILLBIRTH	ËÀ²ú	Stillbirth and foetal death	ËÀ²úºÍÌ¥¶ùËÀÍö	Abortions and stillbirth	Á÷²ú¼°ËÀ²ú	Pregnancy, puerperium and perinatal conditions	ÈÑÉïÆÚ¡¢²úÈìÆÚ¼°Î§²úÆÚ×´¿ö	2014VAERSSYMPTOMS.csv	555174	17.1
STILLBIRTH	STILLBIRTH	ËÀ²ú	Stillbirth and foetal death	ËÀ²úºÍÌ¥¶ùËÀÍö	Abortions and stillbirth	Á÷²ú¼°ËÀ²ú	Pregnancy, puerperium and perinatal conditions	ÈÑÉïÆÚ¡¢²úÈìÆÚ¼°Î§²úÆÚ×´¿ö	2015VAERSSYMPTOMS.csv	563304	17.1
STILLBIRTH	STILLBIRTH	ËÀ²ú	Stillbirth and foetal death	ËÀ²úºÍÌ¥¶ùËÀÍö	Abortions and stillbirth	Á÷²ú¼°ËÀ²ú	Pregnancy, puerperium and perinatal conditions	ÈÑÉïÆÚ¡¢²úÈìÆÚ¼°Î§²úÆÚ×´¿ö	NonDomesticVAERSSYMPTOMS.csv	619018	20
STILLBIRTH	STILLBIRTH	ËÀ²ú	Stillbirth and foetal death	ËÀ²úºÍÌ¥¶ùËÀÍö	Abortions and stillbirth	Á÷²ú¼°ËÀ²ú	Pregnancy, puerperium and perinatal conditions	ÈÑÉïÆÚ¡¢²úÈìÆÚ¼°Î§²úÆÚ×´¿ö	NonDomesticVAERSSYMPTOMS.csv	645894	19.1
STILLBIRTH	STILLBIRTH	ËÀ²ú	Stillbirth and foetal death	ËÀ²úºÍÌ¥¶ùËÀÍö	Abortions and stillbirth	Á÷²ú¼°ËÀ²ú	Pregnancy, puerperium and perinatal conditions	ÈÑÉïÆÚ¡¢²úÈìÆÚ¼°Î§²úÆÚ×´¿ö	2016VAERSSYMPTOMS.csv	651141	19.1
STILLBIRTH	STILLBIRTH	ËÀ²ú	Stillbirth and foetal death	ËÀ²úºÍÌ¥¶ùËÀÍö	Abortions and stillbirth	Á÷²ú¼°ËÀ²ú	Pregnancy, puerperium and perinatal conditions	ÈÑÉïÆÚ¡¢²úÈìÆÚ¼°Î§²úÆÚ×´¿ö	NonDomesticVAERSSYMPTOMS.csv	673614	19.1
STILLBIRTH	STILLBIRTH	ËÀ²ú	Stillbirth and foetal death	ËÀ²úºÍÌ¥¶ùËÀÍö	Abortions and stillbirth	Á÷²ú¼°ËÀ²ú	Pregnancy, puerperium and perinatal conditions	ÈÑÉïÆÚ¡¢²úÈìÆÚ¼°Î§²úÆÚ×´¿ö	2017VAERSSYMPTOMS.csv	684510	20
STILLBIRTH	STILLBIRTH	ËÀ²ú	Stillbirth and foetal death	ËÀ²úºÍÌ¥¶ùËÀÍö	Abortions and stillbirth	Á÷²ú¼°ËÀ²ú	Pregnancy, puerperium and perinatal conditions	ÈÑÉïÆÚ¡¢²úÈìÆÚ¼°Î§²úÆÚ×´¿ö	NonDomesticVAERSSYMPTOMS.csv	685745	20
STILLBIRTH	STILLBIRTH	ËÀ²ú	Stillbirth and foetal death	ËÀ²úºÍÌ¥¶ùËÀÍö	Abortions and stillbirth	Á÷²ú¼°ËÀ²ú	Pregnancy, puerperium and perinatal conditions	ÈÑÉïÆÚ¡¢²úÈìÆÚ¼°Î§²úÆÚ×´¿ö	2017VAERSSYMPTOMS.csv	728995	20.1
STILLBIRTH	STILLBIRTH	ËÀ²ú	Stillbirth and foetal death	ËÀ²úºÍÌ¥¶ùËÀÍö	Abortions and stillbirth	Á÷²ú¼°ËÀ²ú	Pregnancy, puerperium and perinatal conditions	ÈÑÉïÆÚ¡¢²úÈìÆÚ¼°Î§²úÆÚ×´¿ö	NonDomesticVAERSSYMPTOMS.csv	741563	21
STILLBIRTH	STILLBIRTH	ËÀ²ú	Stillbirth and foetal death	ËÀ²úºÍÌ¥¶ùËÀÍö	Abortions and stillbirth	Á÷²ú¼°ËÀ²ú	Pregnancy, puerperium and perinatal conditions	ÈÑÉïÆÚ¡¢²úÈìÆÚ¼°Î§²úÆÚ×´¿ö	2018VAERSSYMPTOMS.csv	742188	21
STILLBIRTH	STILLBIRTH	ËÀ²ú	Stillbirth and foetal death	ËÀ²úºÍÌ¥¶ùËÀÍö	Abortions and stillbirth	Á÷²ú¼°ËÀ²ú	Pregnancy, puerperium and perinatal conditions	ÈÑÉïÆÚ¡¢²úÈìÆÚ¼°Î§²úÆÚ×´¿ö	2018VAERSSYMPTOMS.csv	754264	21
STILLBIRTH	STILLBIRTH	ËÀ²ú	Stillbirth and foetal death	ËÀ²úºÍÌ¥¶ùËÀÍö	Abortions and stillbirth	Á÷²ú¼°ËÀ²ú	Pregnancy, puerperium and perinatal conditions	ÈÑÉïÆÚ¡¢²úÈìÆÚ¼°Î§²úÆÚ×´¿ö	2018VAERSSYMPTOMS.csv	772693	21
STILLBIRTH	STILLBIRTH	ËÀ²ú	Stillbirth and foetal death	ËÀ²úºÍÌ¥¶ùËÀÍö	Abortions and stillbirth	Á÷²ú¼°ËÀ²ú	Pregnancy, puerperium and perinatal conditions	ÈÑÉïÆÚ¡¢²úÈìÆÚ¼°Î§²úÆÚ×´¿ö	NonDomesticVAERSSYMPTOMS.csv	803429	22
STILLBIRTH	STILLBIRTH	ËÀ²ú	Stillbirth and foetal death	ËÀ²úºÍÌ¥¶ùËÀÍö	Abortions and stillbirth	Á÷²ú¼°ËÀ²ú	Pregnancy, puerperium and perinatal conditions	ÈÑÉïÆÚ¡¢²úÈìÆÚ¼°Î§²úÆÚ×´¿ö	2019VAERSSYMPTOMS.csv	805952	22
STILLBIRTH	STILLBIRTH	ËÀ²ú	Stillbirth and foetal death	ËÀ²úºÍÌ¥¶ùËÀÍö	Abortions and stillbirth	Á÷²ú¼°ËÀ²ú	Pregnancy, puerperium and perinatal conditions	ÈÑÉïÆÚ¡¢²úÈìÆÚ¼°Î§²úÆÚ×´¿ö	NonDomesticVAERSSYMPTOMS.csv	813091	22
STILLBIRTH	STILLBIRTH	ËÀ²ú	Stillbirth and foetal death	ËÀ²úºÍÌ¥¶ùËÀÍö	Abortions and stillbirth	Á÷²ú¼°ËÀ²ú	Pregnancy, puerperium and perinatal conditions	ÈÑÉïÆÚ¡¢²úÈìÆÚ¼°Î§²úÆÚ×´¿ö	NonDomesticVAERSSYMPTOMS.csv	817051	22.1
STILLBIRTH	STILLBIRTH	ËÀ²ú	Stillbirth and foetal death	ËÀ²úºÍÌ¥¶ùËÀÍö	Abortions and stillbirth	Á÷²ú¼°ËÀ²ú	Pregnancy, puerperium and perinatal conditions	ÈÑÉïÆÚ¡¢²úÈìÆÚ¼°Î§²úÆÚ×´¿ö	2019VAERSSYMPTOMS.csv	817109	22
STILLBIRTH	STILLBIRTH	ËÀ²ú	Stillbirth and foetal death	ËÀ²úºÍÌ¥¶ùËÀÍö	Abortions and stillbirth	Á÷²ú¼°ËÀ²ú	Pregnancy, puerperium and perinatal conditions	ÈÑÉïÆÚ¡¢²úÈìÆÚ¼°Î§²úÆÚ×´¿ö	NonDomesticVAERSSYMPTOMS.csv	822930	22.1
STILLBIRTH	STILLBIRTH	ËÀ²ú	Stillbirth and foetal death	ËÀ²úºÍÌ¥¶ùËÀÍö	Abortions and stillbirth	Á÷²ú¼°ËÀ²ú	Pregnancy, puerperium and perinatal conditions	ÈÑÉïÆÚ¡¢²úÈìÆÚ¼°Î§²úÆÚ×´¿ö	NonDomesticVAERSSYMPTOMS.csv	864702	23
STILLBIRTH	STILLBIRTH	ËÀ²ú	Stillbirth and foetal death	ËÀ²úºÍÌ¥¶ùËÀÍö	Abortions and stillbirth	Á÷²ú¼°ËÀ²ú	Pregnancy, puerperium and perinatal conditions	ÈÑÉïÆÚ¡¢²úÈìÆÚ¼°Î§²úÆÚ×´¿ö	NonDomesticVAERSSYMPTOMS.csv	991300	24
FOETAL DEATH	FOETAL DEATH	Ì¥¶ùËÀÍö	Stillbirth and foetal death	ËÀ²úºÍÌ¥¶ùËÀÍö	Abortions and stillbirth	Á÷²ú¼°ËÀ²ú	Pregnancy, puerperium and perinatal conditions	ÈÑÉïÆÚ¡¢²úÈìÆÚ¼°Î§²úÆÚ×´¿ö	NonDomesticVAERSSYMPTOMS.csv	1001690	24
FOETAL DEATH	FOETAL DEATH	Ì¥¶ùËÀÍö	Stillbirth and foetal death	ËÀ²úºÍÌ¥¶ùËÀÍö	Abortions and stillbirth	Á÷²ú¼°ËÀ²ú	Pregnancy, puerperium and perinatal conditions	ÈÑÉïÆÚ¡¢²úÈìÆÚ¼°Î§²úÆÚ×´¿ö	NonDomesticVAERSSYMPTOMS.csv	1129610	24
FOETAL DEATH	FOETAL DEATH	Ì¥¶ùËÀÍö	Stillbirth and foetal death	ËÀ²úºÍÌ¥¶ùËÀÍö	Abortions and stillbirth	Á÷²ú¼°ËÀ²ú	Pregnancy, puerperium and perinatal conditions	ÈÑÉïÆÚ¡¢²úÈìÆÚ¼°Î§²úÆÚ×´¿ö	NonDomesticVAERSSYMPTOMS.csv	2631061	26
FOETAL DEATH	FOETAL DEATH	Ì¥¶ùËÀÍö	Stillbirth and foetal death	ËÀ²úºÍÌ¥¶ùËÀÍö	Abortions and stillbirth	Á÷²ú¼°ËÀ²ú	Pregnancy, puerperium and perinatal conditions	ÈÑÉïÆÚ¡¢²úÈìÆÚ¼°Î§²úÆÚ×´¿ö	NonDomesticVAERSSYMPTOMS.csv	2708344	26.1
FOETAL DEATH	FOETAL DEATH	Ì¥¶ùËÀÍö	Stillbirth and foetal death	ËÀ²úºÍÌ¥¶ùËÀÍö	Abortions and stillbirth	Á÷²ú¼°ËÀ²ú	Pregnancy, puerperium and perinatal conditions	ÈÑÉïÆÚ¡¢²úÈìÆÚ¼°Î§²úÆÚ×´¿ö	NonDomesticVAERSSYMPTOMS.csv	2768285	27
FOETAL DEATH	FOETAL DEATH	Ì¥¶ùËÀÍö	Stillbirth and foetal death	ËÀ²úºÍÌ¥¶ùËÀÍö	Abortions and stillbirth	Á÷²ú¼°ËÀ²ú	Pregnancy, puerperium and perinatal conditions	ÈÑÉïÆÚ¡¢²úÈìÆÚ¼°Î§²úÆÚ×´¿ö	2012VAERSSYMPTOMS.csv	476467	15.1
FOETAL DEATH	FOETAL DEATH	Ì¥¶ùËÀÍö	Stillbirth and foetal death	ËÀ²úºÍÌ¥¶ùËÀÍö	Abortions and stillbirth	Á÷²ú¼°ËÀ²ú	Pregnancy, puerperium and perinatal conditions	ÈÑÉïÆÚ¡¢²úÈìÆÚ¼°Î§²úÆÚ×´¿ö	2013VAERSSYMPTOMS.csv	485632	15.1
FOETAL DEATH	FOETAL DEATH	Ì¥¶ùËÀÍö	Stillbirth and foetal death	ËÀ²úºÍÌ¥¶ùËÀÍö	Abortions and stillbirth	Á÷²ú¼°ËÀ²ú	Pregnancy, puerperium and perinatal conditions	ÈÑÉïÆÚ¡¢²úÈìÆÚ¼°Î§²úÆÚ×´¿ö	2013VAERSSYMPTOMS.csv	492923	16
FOETAL DEATH	FOETAL DEATH	Ì¥¶ùËÀÍö	Stillbirth and foetal death	ËÀ²úºÍÌ¥¶ùËÀÍö	Abortions and stillbirth	Á÷²ú¼°ËÀ²ú	Pregnancy, puerperium and perinatal conditions	ÈÑÉïÆÚ¡¢²úÈìÆÚ¼°Î§²úÆÚ×´¿ö	2013VAERSSYMPTOMS.csv	501467	16.1
FOETAL DEATH	FOETAL DEATH	Ì¥¶ùËÀÍö	Stillbirth and foetal death	ËÀ²úºÍÌ¥¶ùËÀÍö	Abortions and stillbirth	Á÷²ú¼°ËÀ²ú	Pregnancy, puerperium and perinatal conditions	ÈÑÉïÆÚ¡¢²úÈìÆÚ¼°Î§²úÆÚ×´¿ö	2014VAERSSYMPTOMS.csv	541105	16.1
FOETAL DEATH	FOETAL DEATH	Ì¥¶ùËÀÍö	Stillbirth and foetal death	ËÀ²úºÍÌ¥¶ùËÀÍö	Abortions and stillbirth	Á÷²ú¼°ËÀ²ú	Pregnancy, puerperium and perinatal conditions	ÈÑÉïÆÚ¡¢²úÈìÆÚ¼°Î§²úÆÚ×´¿ö	2014VAERSSYMPTOMS.csv	544477	16.1
FOETAL DEATH	FOETAL DEATH	Ì¥¶ùËÀÍö	Stillbirth and foetal death	ËÀ²úºÍÌ¥¶ùËÀÍö	Abortions and stillbirth	Á÷²ú¼°ËÀ²ú	Pregnancy, puerperium and perinatal conditions	ÈÑÉïÆÚ¡¢²úÈìÆÚ¼°Î§²úÆÚ×´¿ö	2014VAERSSYMPTOMS.csv	549463	16.1
FOETAL DEATH	FOETAL DEATH	Ì¥¶ùËÀÍö	Stillbirth and foetal death	ËÀ²úºÍÌ¥¶ùËÀÍö	Abortions and stillbirth	Á÷²ú¼°ËÀ²ú	Pregnancy, puerperium and perinatal conditions	ÈÑÉïÆÚ¡¢²úÈìÆÚ¼°Î§²úÆÚ×´¿ö	2015VAERSSYMPTOMS.csv	563304	17.1
FOETAL DEATH	FOETAL DEATH	Ì¥¶ùËÀÍö	Stillbirth and foetal death	ËÀ²úºÍÌ¥¶ùËÀÍö	Abortions and stillbirth	Á÷²ú¼°ËÀ²ú	Pregnancy, puerperium and perinatal conditions	ÈÑÉïÆÚ¡¢²úÈìÆÚ¼°Î§²úÆÚ×´¿ö	NonDomesticVAERSSYMPTOMS.csv	645894	19.1
FOETAL DEATH	FOETAL DEATH	Ì¥¶ùËÀÍö	Stillbirth and foetal death	ËÀ²úºÍÌ¥¶ùËÀÍö	Abortions and stillbirth	Á÷²ú¼°ËÀ²ú	Pregnancy, puerperium and perinatal conditions	ÈÑÉïÆÚ¡¢²úÈìÆÚ¼°Î§²úÆÚ×´¿ö	2017VAERSSYMPTOMS.csv	679381	19.1
FOETAL DEATH	FOETAL DEATH	Ì¥¶ùËÀÍö	Stillbirth and foetal death	ËÀ²úºÍÌ¥¶ùËÀÍö	Abortions and stillbirth	Á÷²ú¼°ËÀ²ú	Pregnancy, puerperium and perinatal conditions	ÈÑÉïÆÚ¡¢²úÈìÆÚ¼°Î§²úÆÚ×´¿ö	2017VAERSSYMPTOMS.csv	703658	20.1
FOETAL DEATH	FOETAL DEATH	Ì¥¶ùËÀÍö	Stillbirth and foetal death	ËÀ²úºÍÌ¥¶ùËÀÍö	Abortions and stillbirth	Á÷²ú¼°ËÀ²ú	Pregnancy, puerperium and perinatal conditions	ÈÑÉïÆÚ¡¢²úÈìÆÚ¼°Î§²úÆÚ×´¿ö	2017VAERSSYMPTOMS.csv	716402	20.1
FOETAL DEATH	FOETAL DEATH	Ì¥¶ùËÀÍö	Stillbirth and foetal death	ËÀ²úºÍÌ¥¶ùËÀÍö	Abortions and stillbirth	Á÷²ú¼°ËÀ²ú	Pregnancy, puerperium and perinatal conditions	ÈÑÉïÆÚ¡¢²úÈìÆÚ¼°Î§²úÆÚ×´¿ö	2017VAERSSYMPTOMS.csv	728995	20.1
FOETAL DEATH	FOETAL DEATH	Ì¥¶ùËÀÍö	Stillbirth and foetal death	ËÀ²úºÍÌ¥¶ùËÀÍö	Abortions and stillbirth	Á÷²ú¼°ËÀ²ú	Pregnancy, puerperium and perinatal conditions	ÈÑÉïÆÚ¡¢²úÈìÆÚ¼°Î§²úÆÚ×´¿ö	NonDomesticVAERSSYMPTOMS.csv	741563	21
FOETAL DEATH	FOETAL DEATH	Ì¥¶ùËÀÍö	Stillbirth and foetal death	ËÀ²úºÍÌ¥¶ùËÀÍö	Abortions and stillbirth	Á÷²ú¼°ËÀ²ú	Pregnancy, puerperium and perinatal conditions	ÈÑÉïÆÚ¡¢²úÈìÆÚ¼°Î§²úÆÚ×´¿ö	NonDomesticVAERSSYMPTOMS.csv	748096	21
FOETAL DEATH	FOETAL DEATH	Ì¥¶ùËÀÍö	Stillbirth and foetal death	ËÀ²úºÍÌ¥¶ùËÀÍö	Abortions and stillbirth	Á÷²ú¼°ËÀ²ú	Pregnancy, puerperium and perinatal conditions	ÈÑÉïÆÚ¡¢²úÈìÆÚ¼°Î§²úÆÚ×´¿ö	2018VAERSSYMPTOMS.csv	758259	21
FOETAL DEATH	FOETAL DEATH	Ì¥¶ùËÀÍö	Stillbirth and foetal death	ËÀ²úºÍÌ¥¶ùËÀÍö	Abortions and stillbirth	Á÷²ú¼°ËÀ²ú	Pregnancy, puerperium and perinatal conditions	ÈÑÉïÆÚ¡¢²úÈìÆÚ¼°Î§²úÆÚ×´¿ö	2018VAERSSYMPTOMS.csv	768240	21
FOETAL DEATH	FOETAL DEATH	Ì¥¶ùËÀÍö	Stillbirth and foetal death	ËÀ²úºÍÌ¥¶ùËÀÍö	Abortions and stillbirth	Á÷²ú¼°ËÀ²ú	Pregnancy, puerperium and perinatal conditions	ÈÑÉïÆÚ¡¢²úÈìÆÚ¼°Î§²úÆÚ×´¿ö	2018VAERSSYMPTOMS.csv	772572	21
FOETAL DEATH	FOETAL DEATH	Ì¥¶ùËÀÍö	Stillbirth and foetal death	ËÀ²úºÍÌ¥¶ùËÀÍö	Abortions and stillbirth	Á÷²ú¼°ËÀ²ú	Pregnancy, puerperium and perinatal conditions	ÈÑÉïÆÚ¡¢²úÈìÆÚ¼°Î§²úÆÚ×´¿ö	NonDomesticVAERSSYMPTOMS.csv	803429	22
FOETAL DEATH	FOETAL DEATH	Ì¥¶ùËÀÍö	Stillbirth and foetal death	ËÀ²úºÍÌ¥¶ùËÀÍö	Abortions and stillbirth	Á÷²ú¼°ËÀ²ú	Pregnancy, puerperium and perinatal conditions	ÈÑÉïÆÚ¡¢²úÈìÆÚ¼°Î§²úÆÚ×´¿ö	NonDomesticVAERSSYMPTOMS.csv	817051	22.1
FOETAL DEATH	FOETAL DEATH	Ì¥¶ùËÀÍö	Stillbirth and foetal death	ËÀ²úºÍÌ¥¶ùËÀÍö	Abortions and stillbirth	Á÷²ú¼°ËÀ²ú	Pregnancy, puerperium and perinatal conditions	ÈÑÉïÆÚ¡¢²úÈìÆÚ¼°Î§²úÆÚ×´¿ö	NonDomesticVAERSSYMPTOMS.csv	880946	24
NEONATAL DISORDER	NEONATAL DISORDER	ÐÂÉú¶ù¼²²¡	Newborn complications NEC	ÐÂÉú¶ù²¢·¢Ö¢£¨²»Áí·ÖÀà£©	Neonatal and perinatal conditions	ÐÂÉú¶ù¼°Î§²úÆÚ×´¿ö	Pregnancy, puerperium and perinatal conditions	ÈÑÉïÆÚ¡¢²úÈìÆÚ¼°Î§²úÆÚ×´¿ö	2024VAERSSYMPTOMS.csv	2792142	27
NEONATAL DISORDER	NEONATAL DISORDER	ÐÂÉú¶ù¼²²¡	Newborn complications NEC	ÐÂÉú¶ù²¢·¢Ö¢£¨²»Áí·ÖÀà£©	Neonatal and perinatal conditions	ÐÂÉú¶ù¼°Î§²úÆÚ×´¿ö	Pregnancy, puerperium and perinatal conditions	ÈÑÉïÆÚ¡¢²úÈìÆÚ¼°Î§²úÆÚ×´¿ö	2011VAERSSYMPTOMS.csv	431929	14
NEONATAL DISORDER	NEONATAL DISORDER	ÐÂÉú¶ù¼²²¡	Newborn complications NEC	ÐÂÉú¶ù²¢·¢Ö¢£¨²»Áí·ÖÀà£©	Neonatal and perinatal conditions	ÐÂÉú¶ù¼°Î§²úÆÚ×´¿ö	Pregnancy, puerperium and perinatal conditions	ÈÑÉïÆÚ¡¢²úÈìÆÚ¼°Î§²úÆÚ×´¿ö	NonDomesticVAERSSYMPTOMS.csv	542122	17.1
NEONATAL DISORDER	NEONATAL DISORDER	ÐÂÉú¶ù¼²²¡	Newborn complications NEC	ÐÂÉú¶ù²¢·¢Ö¢£¨²»Áí·ÖÀà£©	Neonatal and perinatal conditions	ÐÂÉú¶ù¼°Î§²úÆÚ×´¿ö	Pregnancy, puerperium and perinatal conditions	ÈÑÉïÆÚ¡¢²úÈìÆÚ¼°Î§²úÆÚ×´¿ö	2014VAERSSYMPTOMS.csv	555239	16.1
NEONATAL DISORDER	NEONATAL DISORDER	ÐÂÉú¶ù¼²²¡	Newborn complications NEC	ÐÂÉú¶ù²¢·¢Ö¢£¨²»Áí·ÖÀà£©	Neonatal and perinatal conditions	ÐÂÉú¶ù¼°Î§²úÆÚ×´¿ö	Pregnancy, puerperium and perinatal conditions	ÈÑÉïÆÚ¡¢²úÈìÆÚ¼°Î§²úÆÚ×´¿ö	2017VAERSSYMPTOMS.csv	691390	20
NEONATAL DISORDER	NEONATAL DISORDER	ÐÂÉú¶ù¼²²¡	Newborn complications NEC	ÐÂÉú¶ù²¢·¢Ö¢£¨²»Áí·ÖÀà£©	Neonatal and perinatal conditions	ÐÂÉú¶ù¼°Î§²úÆÚ×´¿ö	Pregnancy, puerperium and perinatal conditions	ÈÑÉïÆÚ¡¢²úÈìÆÚ¼°Î§²úÆÚ×´¿ö	2017VAERSSYMPTOMS.csv	703924	20
NEONATAL DISORDER	NEONATAL DISORDER	ÐÂÉú¶ù¼²²¡	Newborn complications NEC	ÐÂÉú¶ù²¢·¢Ö¢£¨²»Áí·ÖÀà£©	Neonatal and perinatal conditions	ÐÂÉú¶ù¼°Î§²úÆÚ×´¿ö	Pregnancy, puerperium and perinatal conditions	ÈÑÉïÆÚ¡¢²úÈìÆÚ¼°Î§²úÆÚ×´¿ö	2017VAERSSYMPTOMS.csv	727841	20.1
NEONATAL DISORDER	NEONATAL DISORDER	ÐÂÉú¶ù¼²²¡	Newborn complications NEC	ÐÂÉú¶ù²¢·¢Ö¢£¨²»Áí·ÖÀà£©	Neonatal and perinatal conditions	ÐÂÉú¶ù¼°Î§²úÆÚ×´¿ö	Pregnancy, puerperium and perinatal conditions	ÈÑÉïÆÚ¡¢²úÈìÆÚ¼°Î§²úÆÚ×´¿ö	2018VAERSSYMPTOMS.csv	770051	21
NEONATAL DISORDER	NEONATAL DISORDER	ÐÂÉú¶ù¼²²¡	Newborn complications NEC	ÐÂÉú¶ù²¢·¢Ö¢£¨²»Áí·ÖÀà£©	Neonatal and perinatal conditions	ÐÂÉú¶ù¼°Î§²úÆÚ×´¿ö	Pregnancy, puerperium and perinatal conditions	ÈÑÉïÆÚ¡¢²úÈìÆÚ¼°Î§²úÆÚ×´¿ö	2019VAERSSYMPTOMS.csv	795346	21.1
FOETAL DISORDER	FOETAL DISORDER	Ì¥¶ù¼²²¡	Foetal complications NEC	¸÷ÖÖÌ¥¶ù²¢·¢Ö¢£¨²»Áí·ÖÀà£©	Foetal complications	¸÷ÖÖÌ¥¶ù²¢·¢Ö¢	Pregnancy, puerperium and perinatal conditions	ÈÑÉïÆÚ¡¢²úÈìÆÚ¼°Î§²úÆÚ×´¿ö	2021VAERSSYMPTOMS.csv	1284944	24
FOETAL DISORDER	FOETAL DISORDER	Ì¥¶ù¼²²¡	Foetal complications NEC	¸÷ÖÖÌ¥¶ù²¢·¢Ö¢£¨²»Áí·ÖÀà£©	Foetal complications	¸÷ÖÖÌ¥¶ù²¢·¢Ö¢	Pregnancy, puerperium and perinatal conditions	ÈÑÉïÆÚ¡¢²úÈìÆÚ¼°Î§²úÆÚ×´¿ö	2008VAERSSYMPTOMS.csv	335197	11.1
FOETAL DISORDER	FOETAL DISORDER	Ì¥¶ù¼²²¡	Foetal complications NEC	¸÷ÖÖÌ¥¶ù²¢·¢Ö¢£¨²»Áí·ÖÀà£©	Foetal complications	¸÷ÖÖÌ¥¶ù²¢·¢Ö¢	Pregnancy, puerperium and perinatal conditions	ÈÑÉïÆÚ¡¢²úÈìÆÚ¼°Î§²úÆÚ×´¿ö	2009VAERSSYMPTOMS.csv	336665	11.1
FOETAL DISORDER	FOETAL DISORDER	Ì¥¶ù¼²²¡	Foetal complications NEC	¸÷ÖÖÌ¥¶ù²¢·¢Ö¢£¨²»Áí·ÖÀà£©	Foetal complications	¸÷ÖÖÌ¥¶ù²¢·¢Ö¢	Pregnancy, puerperium and perinatal conditions	ÈÑÉïÆÚ¡¢²úÈìÆÚ¼°Î§²úÆÚ×´¿ö	2009VAERSSYMPTOMS.csv	336667	11.1
FOETAL DISORDER	FOETAL DISORDER	Ì¥¶ù¼²²¡	Foetal complications NEC	¸÷ÖÖÌ¥¶ù²¢·¢Ö¢£¨²»Áí·ÖÀà£©	Foetal complications	¸÷ÖÖÌ¥¶ù²¢·¢Ö¢	Pregnancy, puerperium and perinatal conditions	ÈÑÉïÆÚ¡¢²úÈìÆÚ¼°Î§²úÆÚ×´¿ö	2009VAERSSYMPTOMS.csv	336668	11.1
FOETAL DISORDER	FOETAL DISORDER	Ì¥¶ù¼²²¡	Foetal complications NEC	¸÷ÖÖÌ¥¶ù²¢·¢Ö¢£¨²»Áí·ÖÀà£©	Foetal complications	¸÷ÖÖÌ¥¶ù²¢·¢Ö¢	Pregnancy, puerperium and perinatal conditions	ÈÑÉïÆÚ¡¢²úÈìÆÚ¼°Î§²úÆÚ×´¿ö	2009VAERSSYMPTOMS.csv	336669	11.1
FOETAL DISORDER	FOETAL DISORDER	Ì¥¶ù¼²²¡	Foetal complications NEC	¸÷ÖÖÌ¥¶ù²¢·¢Ö¢£¨²»Áí·ÖÀà£©	Foetal complications	¸÷ÖÖÌ¥¶ù²¢·¢Ö¢	Pregnancy, puerperium and perinatal conditions	ÈÑÉïÆÚ¡¢²úÈìÆÚ¼°Î§²úÆÚ×´¿ö	2009VAERSSYMPTOMS.csv	336670	11.1
FOETAL DISORDER	FOETAL DISORDER	Ì¥¶ù¼²²¡	Foetal complications NEC	¸÷ÖÖÌ¥¶ù²¢·¢Ö¢£¨²»Áí·ÖÀà£©	Foetal complications	¸÷ÖÖÌ¥¶ù²¢·¢Ö¢	Pregnancy, puerperium and perinatal conditions	ÈÑÉïÆÚ¡¢²úÈìÆÚ¼°Î§²úÆÚ×´¿ö	NonDomesticVAERSSYMPTOMS.csv	424429	14
FOETAL DISORDER	FOETAL DISORDER	Ì¥¶ù¼²²¡	Foetal complications NEC	¸÷ÖÖÌ¥¶ù²¢·¢Ö¢£¨²»Áí·ÖÀà£©	Foetal complications	¸÷ÖÖÌ¥¶ù²¢·¢Ö¢	Pregnancy, puerperium and perinatal conditions	ÈÑÉïÆÚ¡¢²úÈìÆÚ¼°Î§²úÆÚ×´¿ö	2013VAERSSYMPTOMS.csv	485632	15.1
FOETAL DISORDER	FOETAL DISORDER	Ì¥¶ù¼²²¡	Foetal complications NEC	¸÷ÖÖÌ¥¶ù²¢·¢Ö¢£¨²»Áí·ÖÀà£©	Foetal complications	¸÷ÖÖÌ¥¶ù²¢·¢Ö¢	Pregnancy, puerperium and perinatal conditions	ÈÑÉïÆÚ¡¢²úÈìÆÚ¼°Î§²úÆÚ×´¿ö	NonDomesticVAERSSYMPTOMS.csv	489427	16
FOETAL DISORDER	FOETAL DISORDER	Ì¥¶ù¼²²¡	Foetal complications NEC	¸÷ÖÖÌ¥¶ù²¢·¢Ö¢£¨²»Áí·ÖÀà£©	Foetal complications	¸÷ÖÖÌ¥¶ù²¢·¢Ö¢	Pregnancy, puerperium and perinatal conditions	ÈÑÉïÆÚ¡¢²úÈìÆÚ¼°Î§²úÆÚ×´¿ö	2013VAERSSYMPTOMS.csv	498046	16
FOETAL DISORDER	FOETAL DISORDER	Ì¥¶ù¼²²¡	Foetal complications NEC	¸÷ÖÖÌ¥¶ù²¢·¢Ö¢£¨²»Áí·ÖÀà£©	Foetal complications	¸÷ÖÖÌ¥¶ù²¢·¢Ö¢	Pregnancy, puerperium and perinatal conditions	ÈÑÉïÆÚ¡¢²úÈìÆÚ¼°Î§²úÆÚ×´¿ö	2014VAERSSYMPTOMS.csv	534304	16.1
FOETAL DISORDER	FOETAL DISORDER	Ì¥¶ù¼²²¡	Foetal complications NEC	¸÷ÖÖÌ¥¶ù²¢·¢Ö¢£¨²»Áí·ÖÀà£©	Foetal complications	¸÷ÖÖÌ¥¶ù²¢·¢Ö¢	Pregnancy, puerperium and perinatal conditions	ÈÑÉïÆÚ¡¢²úÈìÆÚ¼°Î§²úÆÚ×´¿ö	NonDomesticVAERSSYMPTOMS.csv	538867	16.1
FOETAL DISORDER	FOETAL DISORDER	Ì¥¶ù¼²²¡	Foetal complications NEC	¸÷ÖÖÌ¥¶ù²¢·¢Ö¢£¨²»Áí·ÖÀà£©	Foetal complications	¸÷ÖÖÌ¥¶ù²¢·¢Ö¢	Pregnancy, puerperium and perinatal conditions	ÈÑÉïÆÚ¡¢²úÈìÆÚ¼°Î§²úÆÚ×´¿ö	NonDomesticVAERSSYMPTOMS.csv	542120	17.1
FOETAL DISORDER	FOETAL DISORDER	Ì¥¶ù¼²²¡	Foetal complications NEC	¸÷ÖÖÌ¥¶ù²¢·¢Ö¢£¨²»Áí·ÖÀà£©	Foetal complications	¸÷ÖÖÌ¥¶ù²¢·¢Ö¢	Pregnancy, puerperium and perinatal conditions	ÈÑÉïÆÚ¡¢²úÈìÆÚ¼°Î§²úÆÚ×´¿ö	2014VAERSSYMPTOMS.csv	545235	16.1
FOETAL DISORDER	FOETAL DISORDER	Ì¥¶ù¼²²¡	Foetal complications NEC	¸÷ÖÖÌ¥¶ù²¢·¢Ö¢£¨²»Áí·ÖÀà£©	Foetal complications	¸÷ÖÖÌ¥¶ù²¢·¢Ö¢	Pregnancy, puerperium and perinatal conditions	ÈÑÉïÆÚ¡¢²úÈìÆÚ¼°Î§²úÆÚ×´¿ö	2015VAERSSYMPTOMS.csv	598122	18.1
FOETAL DISORDER	FOETAL DISORDER	Ì¥¶ù¼²²¡	Foetal complications NEC	¸÷ÖÖÌ¥¶ù²¢·¢Ö¢£¨²»Áí·ÖÀà£©	Foetal complications	¸÷ÖÖÌ¥¶ù²¢·¢Ö¢	Pregnancy, puerperium and perinatal conditions	ÈÑÉïÆÚ¡¢²úÈìÆÚ¼°Î§²úÆÚ×´¿ö	2015VAERSSYMPTOMS.csv	598123	18.1
FOETAL DISORDER	FOETAL DISORDER	Ì¥¶ù¼²²¡	Foetal complications NEC	¸÷ÖÖÌ¥¶ù²¢·¢Ö¢£¨²»Áí·ÖÀà£©	Foetal complications	¸÷ÖÖÌ¥¶ù²¢·¢Ö¢	Pregnancy, puerperium and perinatal conditions	ÈÑÉïÆÚ¡¢²úÈìÆÚ¼°Î§²úÆÚ×´¿ö	2015VAERSSYMPTOMS.csv	601370	18.1
FOETAL DISORDER	FOETAL DISORDER	Ì¥¶ù¼²²¡	Foetal complications NEC	¸÷ÖÖÌ¥¶ù²¢·¢Ö¢£¨²»Áí·ÖÀà£©	Foetal complications	¸÷ÖÖÌ¥¶ù²¢·¢Ö¢	Pregnancy, puerperium and perinatal conditions	ÈÑÉïÆÚ¡¢²úÈìÆÚ¼°Î§²úÆÚ×´¿ö	2016VAERSSYMPTOMS.csv	625951	18.1
FOETAL DISORDER	FOETAL DISORDER	Ì¥¶ù¼²²¡	Foetal complications NEC	¸÷ÖÖÌ¥¶ù²¢·¢Ö¢£¨²»Áí·ÖÀà£©	Foetal complications	¸÷ÖÖÌ¥¶ù²¢·¢Ö¢	Pregnancy, puerperium and perinatal conditions	ÈÑÉïÆÚ¡¢²úÈìÆÚ¼°Î§²úÆÚ×´¿ö	2016VAERSSYMPTOMS.csv	637151	19
FOETAL DISORDER	FOETAL DISORDER	Ì¥¶ù¼²²¡	Foetal complications NEC	¸÷ÖÖÌ¥¶ù²¢·¢Ö¢£¨²»Áí·ÖÀà£©	Foetal complications	¸÷ÖÖÌ¥¶ù²¢·¢Ö¢	Pregnancy, puerperium and perinatal conditions	ÈÑÉïÆÚ¡¢²úÈìÆÚ¼°Î§²úÆÚ×´¿ö	NonDomesticVAERSSYMPTOMS.csv	681857	20
FOETAL DISORDER	FOETAL DISORDER	Ì¥¶ù¼²²¡	Foetal complications NEC	¸÷ÖÖÌ¥¶ù²¢·¢Ö¢£¨²»Áí·ÖÀà£©	Foetal complications	¸÷ÖÖÌ¥¶ù²¢·¢Ö¢	Pregnancy, puerperium and perinatal conditions	ÈÑÉïÆÚ¡¢²úÈìÆÚ¼°Î§²úÆÚ×´¿ö	NonDomesticVAERSSYMPTOMS.csv	741563	21
FOETAL DISORDER	FOETAL DISORDER	Ì¥¶ù¼²²¡	Foetal complications NEC	¸÷ÖÖÌ¥¶ù²¢·¢Ö¢£¨²»Áí·ÖÀà£©	Foetal complications	¸÷ÖÖÌ¥¶ù²¢·¢Ö¢	Pregnancy, puerperium and perinatal conditions	ÈÑÉïÆÚ¡¢²úÈìÆÚ¼°Î§²úÆÚ×´¿ö	2018VAERSSYMPTOMS.csv	742822	21
FOETAL DISORDER	FOETAL DISORDER	Ì¥¶ù¼²²¡	Foetal complications NEC	¸÷ÖÖÌ¥¶ù²¢·¢Ö¢£¨²»Áí·ÖÀà£©	Foetal complications	¸÷ÖÖÌ¥¶ù²¢·¢Ö¢	Pregnancy, puerperium and perinatal conditions	ÈÑÉïÆÚ¡¢²úÈìÆÚ¼°Î§²úÆÚ×´¿ö	2018VAERSSYMPTOMS.csv	760324	21
FOETAL DISORDER	FOETAL DISORDER	Ì¥¶ù¼²²¡	Foetal complications NEC	¸÷ÖÖÌ¥¶ù²¢·¢Ö¢£¨²»Áí·ÖÀà£©	Foetal complications	¸÷ÖÖÌ¥¶ù²¢·¢Ö¢	Pregnancy, puerperium and perinatal conditions	ÈÑÉïÆÚ¡¢²úÈìÆÚ¼°Î§²úÆÚ×´¿ö	2019VAERSSYMPTOMS.csv	807627	22
FOETAL DISORDER	FOETAL DISORDER	Ì¥¶ù¼²²¡	Foetal complications NEC	¸÷ÖÖÌ¥¶ù²¢·¢Ö¢£¨²»Áí·ÖÀà£©	Foetal complications	¸÷ÖÖÌ¥¶ù²¢·¢Ö¢	Pregnancy, puerperium and perinatal conditions	ÈÑÉïÆÚ¡¢²úÈìÆÚ¼°Î§²úÆÚ×´¿ö	NonDomesticVAERSSYMPTOMS.csv	822930	22.1
FOETAL DISORDER	FOETAL DISORDER	Ì¥¶ù¼²²¡	Foetal complications NEC	¸÷ÖÖÌ¥¶ù²¢·¢Ö¢£¨²»Áí·ÖÀà£©	Foetal complications	¸÷ÖÖÌ¥¶ù²¢·¢Ö¢	Pregnancy, puerperium and perinatal conditions	ÈÑÉïÆÚ¡¢²úÈìÆÚ¼°Î§²úÆÚ×´¿ö	NonDomesticVAERSSYMPTOMS.csv	872961	23.1
