# Supplementary material for: Risk signal assessment of Tdap vaccine use alone by pregnant women: An updated pharmacoepidemiological study
Source: Front Cell Infect Microbiol. 2026 Jan 27;15:1689560. doi: 10.3389/fcimb.2025.1689560 (PMC12886459; doi:10.3389/fcimb.2025.1689560)
Supplement: Supplementary file 3 [file DataSheet3.csv]

VAERSVAXSOURCE	VAERS_ID	VAX_TYPE	VAX_MANU	VAX_LOT	VAX_DOSE_SERIES	VAX_ROUTE	VAX_SITE	VAX_NAME
2006VAERSVAX.csv	258753	TDAP	SANOFI PASTEUR	C2456A	UNK	IM	LA	TDAP (ADACEL)
2006VAERSVAX.csv	264826	TDAP	SANOFI PASTEUR		UNK		UN	TDAP (ADACEL)
2006VAERSVAX.csv	265557	TDAP	SANOFI PASTEUR	C2151A	1	IM		TDAP (ADACEL)
2006VAERSVAX.csv	267797	TDAP	SANOFI PASTEUR	C2492BA	UNK	IM	LA	TDAP (ADACEL)
2006VAERSVAX.csv	269592	TDAP	SANOFI PASTEUR		1	IM	LA	TDAP (ADACEL)
2007VAERSVAX.csv	271964	TDAP	SANOFI PASTEUR	C2384AA	1		LA	TDAP (ADACEL)
2007VAERSVAX.csv	271994	TDAP	SANOFI PASTEUR	C2340AA	UNK	IM	LA	TDAP (ADACEL)
2007VAERSVAX.csv	274617	TDAP	SANOFI PASTEUR		UNK	IM	LA	TDAP (ADACEL)
2007VAERSVAX.csv	275906	TDAP	SANOFI PASTEUR	C2688AA	1	IM	LA	TDAP (ADACEL)
2007VAERSVAX.csv	277408	TDAP	GLAXOSMITHKLINE BIOLOGICALS		UNK		UN	TDAP (BOOSTRIX)
2007VAERSVAX.csv	289570	TDAP	GLAXOSMITHKLINE BIOLOGICALS	AC52G013AA	2	UN	LA	TDAP (BOOSTRIX)
2007VAERSVAX.csv	295611	TDAP	SANOFI PASTEUR	C2644AA	6	IM	LA	TDAP (ADACEL)
2007VAERSVAX.csv	300880	TDAP	SANOFI PASTEUR		UNK	IM	UN	TDAP (ADACEL)
2008VAERSVAX.csv	302751	TDAP	SANOFI PASTEUR	C2862AA	UNK	IM	LA	TDAP (ADACEL)
2008VAERSVAX.csv	307190	TDAP	SANOFI PASTEUR	C2844AA	1	IM	LA	TDAP (ADACEL)
2008VAERSVAX.csv	308370	TDAP	SANOFI PASTEUR	C2889A	UNK	IM	LA	TDAP (ADACEL)
2008VAERSVAX.csv	311352	TDAP	SANOFI PASTEUR	C2904A	UNK	UN	UN	TDAP (ADACEL)
2008VAERSVAX.csv	313198	TDAP	SANOFI PASTEUR	C2899AA	UNK	IM	RA	TDAP (ADACEL)
2008VAERSVAX.csv	317345	TDAP	SANOFI PASTEUR	C2888A	UNK	UN	UN	TDAP (ADACEL)
2008VAERSVAX.csv	317803	TDAP	SANOFI PASTEUR	C2557A	UNK	IM	UN	TDAP (ADACEL)
2008VAERSVAX.csv	317807	TDAP	SANOFI PASTEUR	C2457A	UNK	IM	LA	TDAP (ADACEL)
2008VAERSVAX.csv	318643	TDAP	SANOFI PASTEUR	C2767AA	1	IM	LA	TDAP (ADACEL)
2008VAERSVAX.csv	319307	TDAP	SANOFI PASTEUR	C2769AA	1	IM	LA	TDAP (ADACEL)
2008VAERSVAX.csv	325842	TDAP	SANOFI PASTEUR	3027AA	1	IM	UN	TDAP (ADACEL)
2008VAERSVAX.csv	327033	TDAP	SANOFI PASTEUR	C2864AA	UNK	IM	UN	TDAP (ADACEL)
2008VAERSVAX.csv	327696	TDAP	SANOFI PASTEUR	C2842A	1	IM	RA	TDAP (ADACEL)
2008VAERSVAX.csv	335197	TDAP	SANOFI PASTEUR		UNK	UN	UN	TDAP (ADACEL)
2008VAERSVAX.csv	336144	TDAP	SANOFI PASTEUR	C2998B	UNK	IM	RA	TDAP (ADACEL)
2009VAERSVAX.csv	336664	TDAP	SANOFI PASTEUR	C2456A	1	IM	RA	TDAP (ADACEL)
2009VAERSVAX.csv	336665	TDAP	SANOFI PASTEUR	C2456A	1	IM	LA	TDAP (ADACEL)
2009VAERSVAX.csv	336666	TDAP	SANOFI PASTEUR	C2457A	1	IM	LA	TDAP (ADACEL)
2009VAERSVAX.csv	336667	TDAP	SANOFI PASTEUR	C455AA	1	IM	LA	TDAP (ADACEL)
2009VAERSVAX.csv	336668	TDAP	SANOFI PASTEUR	C2457A	1	IM	UN	TDAP (ADACEL)
2009VAERSVAX.csv	336669	TDAP	SANOFI PASTEUR	C2456A	2	IM	UN	TDAP (ADACEL)
2009VAERSVAX.csv	336670	TDAP	SANOFI PASTEUR	C2456A	1	IM	LA	TDAP (ADACEL)
2009VAERSVAX.csv	336671	TDAP	SANOFI PASTEUR	C2457AA	1	IM	LA	TDAP (ADACEL)
2009VAERSVAX.csv	339876	TDAP	SANOFI PASTEUR	C2888A	UNK	IM	RA	TDAP (ADACEL)
2009VAERSVAX.csv	342937	TDAP	SANOFI PASTEUR	C2767AA	UNK	IM	RA	TDAP (ADACEL)
2009VAERSVAX.csv	345945	TDAP	SANOFI PASTEUR	C2936A	UNK	IM	LA	TDAP (ADACEL)
2009VAERSVAX.csv	351847	TDAP	SANOFI PASTEUR	C27660A	1	IM	LA	TDAP (ADACEL)
2009VAERSVAX.csv	351966	TDAP	SANOFI PASTEUR		UNK	IM	LA	TDAP (ADACEL)
2009VAERSVAX.csv	351969	TDAP	SANOFI PASTEUR	C2766A	UNK	IM	LA	TDAP (ADACEL)
2009VAERSVAX.csv	357015	TDAP	SANOFI PASTEUR		UNK	UN	UN	TDAP (ADACEL)
2009VAERSVAX.csv	357029	TDAP	GLAXOSMITHKLINE BIOLOGICALS	AC552B036BA	UNK	IM	LA	TDAP (BOOSTRIX)
2009VAERSVAX.csv	365297	TDAP	SANOFI PASTEUR	UF500BA	UNK	IM	RA	TDAP (ADACEL)
2010VAERSVAX.csv	376304	TDAP	GLAXOSMITHKLINE BIOLOGICALS		UNK	UN	UN	TDAP (BOOSTRIX)
2010VAERSVAX.csv	381304	TDAP	SANOFI PASTEUR		UNK	UN	UN	TDAP (ADACEL)
2010VAERSVAX.csv	381765	TDAP	SANOFI PASTEUR	U2591DA	UNK	IM	RA	TDAP (ADACEL)
2010VAERSVAX.csv	384694	TDAP	SANOFI PASTEUR	C3029A	UNK	IM	AR	TDAP (ADACEL)
2010VAERSVAX.csv	387284	TDAP	SANOFI PASTEUR	C3107	1	IM	UN	TDAP (ADACEL)
2010VAERSVAX.csv	388498	TDAP	GLAXOSMITHKLINE BIOLOGICALS	AC52B045BA	UNK	IM	LA	TDAP (BOOSTRIX)
2010VAERSVAX.csv	391577	TDAP	SANOFI PASTEUR	C3357AA	UNK	IM	LA	TDAP (ADACEL)
2010VAERSVAX.csv	394916	TDAP	SANOFI PASTEUR	c3486aa	1	IM	LA	TDAP (ADACEL)
2010VAERSVAX.csv	401651	TDAP	GLAXOSMITHKLINE BIOLOGICALS	AC52B024DB	1	UN	LA	TDAP (BOOSTRIX)
2010VAERSVAX.csv	402427	TDAP	SANOFI PASTEUR		UNK	UN	UN	TDAP (ADACEL)
2010VAERSVAX.csv	402428	TDAP	SANOFI PASTEUR		UNK	UN	UN	TDAP (ADACEL)
2011VAERSVAX.csv	415220	TDAP	SANOFI PASTEUR	U3110BA	1	IM	LA	TDAP (ADACEL)
2011VAERSVAX.csv	415362	TDAP	UNKNOWN MANUFACTURER		UNK	UN	UN	TDAP (NO BRAND NAME)
2011VAERSVAX.csv	421483	TDAP	GLAXOSMITHKLINE BIOLOGICALS	AC52B058BA	UNK	UN	LA	TDAP (BOOSTRIX)
2011VAERSVAX.csv	422602	TDAP	GLAXOSMITHKLINE BIOLOGICALS	AC52B048AC	1	UN	LA	TDAP (BOOSTRIX)
2011VAERSVAX.csv	424295	TDAP	SANOFI PASTEUR	C3983	UNK	IM	LA	TDAP (ADACEL)
2011VAERSVAX.csv	427235	TDAP	SANOFI PASTEUR	C3349	1	IM	UN	TDAP (ADACEL)
2011VAERSVAX.csv	427256	TDAP	SANOFI PASTEUR	C3476AA	UNK	IJ	UN	TDAP (ADACEL)
2011VAERSVAX.csv	427353	TDAP	SANOFI PASTEUR	C3352AA	1	IM	LA	TDAP (ADACEL)
2011VAERSVAX.csv	428172	TDAP	SANOFI PASTEUR	C3476AA	1	IM	UN	TDAP (ADACEL)
2011VAERSVAX.csv	428415	TDAP	SANOFI PASTEUR	C3899AA	1	IM	LA	TDAP (ADACEL)
2011VAERSVAX.csv	431394	TDAP	GLAXOSMITHKLINE BIOLOGICALS	AC52B065AA	UNK	IM	RA	TDAP (BOOSTRIX)
2011VAERSVAX.csv	431405	TDAP	GLAXOSMITHKLINE BIOLOGICALS	AC52B065AA	UNK	IM	RA	TDAP (BOOSTRIX)
2011VAERSVAX.csv	431929	TDAP	GLAXOSMITHKLINE BIOLOGICALS	AC52B067GA	5	UN	UN	TDAP (BOOSTRIX)
2011VAERSVAX.csv	432898	TDAP	SANOFI PASTEUR	C3927BA	UNK	IM	RA	TDAP (ADACEL)
2011VAERSVAX.csv	433155	TDAP	SANOFI PASTEUR	C3490AA	UNK	IM	UN	TDAP (ADACEL)
2011VAERSVAX.csv	438335	TDAP	GLAXOSMITHKLINE BIOLOGICALS		UNK	UN	LA	TDAP (BOOSTRIX)
2011VAERSVAX.csv	438373	TDAP	GLAXOSMITHKLINE BIOLOGICALS		1	UN	LA	TDAP (BOOSTRIX)
2011VAERSVAX.csv	438865	TDAP	SANOFI PASTEUR	U3973BA	1	IM	RA	TDAP (ADACEL)
2011VAERSVAX.csv	445427	TDAP	SANOFI PASTEUR	C4008AA	1	IM	LA	TDAP (ADACEL)
2012VAERSVAX.csv	448124	TDAP	GLAXOSMITHKLINE BIOLOGICALS	AC52B078AA	UNK	IM	LA	TDAP (BOOSTRIX)
2012VAERSVAX.csv	451149	TDAP	SANOFI PASTEUR	C3828AA	UNK	IM	UN	TDAP (ADACEL)
2012VAERSVAX.csv	451412	TDAP	SANOFI PASTEUR	C3935AA	UNK	UN	UN	TDAP (ADACEL)
2012VAERSVAX.csv	451887	TDAP	GLAXOSMITHKLINE BIOLOGICALS		UNK	IM	UN	TDAP (BOOSTRIX)
2012VAERSVAX.csv	453069	TDAP	GLAXOSMITHKLINE BIOLOGICALS	AC52B070BA	UNK	IM	UN	TDAP (BOOSTRIX)
2012VAERSVAX.csv	454250	TDAP	SANOFI PASTEUR	C3984AA	2	IM	LA	TDAP (ADACEL)
2012VAERSVAX.csv	459405	TDAP	SANOFI PASTEUR	U4305BA	UNK	IM	LA	TDAP (ADACEL)
2012VAERSVAX.csv	459539	TDAP	UNKNOWN MANUFACTURER		UNK	UN	UN	TDAP (NO BRAND NAME)
2012VAERSVAX.csv	459541	TDAP	UNKNOWN MANUFACTURER		UNK	UN	UN	TDAP (NO BRAND NAME)
2012VAERSVAX.csv	459547	TDAP	UNKNOWN MANUFACTURER		UNK	UN	UN	TDAP (NO BRAND NAME)
2012VAERSVAX.csv	460403	TDAP	GLAXOSMITHKLINE BIOLOGICALS	AC52B078BA	1	IM	LA	TDAP (BOOSTRIX)
2012VAERSVAX.csv	461740	TDAP	SANOFI PASTEUR	C3903	UNK	IM	UN	TDAP (ADACEL)
2012VAERSVAX.csv	462052	TDAP	SANOFI PASTEUR	04383AA	UNK	IM	LA	TDAP (ADACEL)
2012VAERSVAX.csv	469967	TDAP	SANOFI PASTEUR	U4329AA	2	IM	LA	TDAP (ADACEL)
2012VAERSVAX.csv	470842	TDAP	SANOFI PASTEUR	C4008AA	UNK	IM	LA	TDAP (ADACEL)
2012VAERSVAX.csv	474708	TDAP	GLAXOSMITHKLINE BIOLOGICALS		UNK	IM	UN	TDAP (BOOSTRIX)
2012VAERSVAX.csv	474740	TDAP	GLAXOSMITHKLINE BIOLOGICALS		UNK	SYR	LA	TDAP (BOOSTRIX)
2012VAERSVAX.csv	476467	TDAP	SANOFI PASTEUR	C4170AA	1	IM	UN	TDAP (ADACEL)
2012VAERSVAX.csv	478508	TDAP	GLAXOSMITHKLINE BIOLOGICALS	AC52B085AA	UNK	IM	LA	TDAP (BOOSTRIX)
2012VAERSVAX.csv	478867	TDAP	GLAXOSMITHKLINE BIOLOGICALS	AC52B094DA	UNK	SYR	RA	TDAP (BOOSTRIX)
2013VAERSVAX.csv	485632	TDAP	GLAXOSMITHKLINE BIOLOGICALS	AC52B103AA	4	IM	RA	TDAP (BOOSTRIX)
2013VAERSVAX.csv	486948	TDAP	GLAXOSMITHKLINE BIOLOGICALS	AC52B092FA	2	IM	LA	TDAP (BOOSTRIX)
2013VAERSVAX.csv	490102	TDAP	SANOFI PASTEUR	U4431AA	1	IM	LA	TDAP (ADACEL)
2013VAERSVAX.csv	492923	TDAP	GLAXOSMITHKLINE BIOLOGICALS	AC52B099CA	UNK	IM	LA	TDAP (BOOSTRIX)
2013VAERSVAX.csv	495454	TDAP	SANOFI PASTEUR	U4567AA	UNK	SYR	AR	TDAP (ADACEL)
2013VAERSVAX.csv	495978	TDAP	UNKNOWN MANUFACTURER		3	UN	LA	TDAP (NO BRAND NAME)
2013VAERSVAX.csv	496506	TDAP	SANOFI PASTEUR	U4421AA	1	IM	LA	TDAP (ADACEL)
2013VAERSVAX.csv	496622	TDAP	SANOFI PASTEUR	U4422AA	UNK	IM	LA	TDAP (ADACEL)
2013VAERSVAX.csv	498046	TDAP	GLAXOSMITHKLINE BIOLOGICALS	AC528090AA	2	IM	RA	TDAP (BOOSTRIX)
2013VAERSVAX.csv	499318	TDAP	SANOFI PASTEUR	U4421AA	1	IM	RA	TDAP (ADACEL)
2013VAERSVAX.csv	499321	TDAP	SANOFI PASTEUR	U4421AA	1	IM	LA	TDAP (ADACEL)
2013VAERSVAX.csv	500357	TDAP	SANOFI PASTEUR	U4655AA	UNK	IM	LA	TDAP (ADACEL)
2013VAERSVAX.csv	501467	TDAP	SANOFI PASTEUR	C4250A1	2	IM	LA	TDAP (ADACEL)
2013VAERSVAX.csv	502213	TDAP	SANOFI PASTEUR	U4384AA	1	IM	RA	TDAP (ADACEL)
2013VAERSVAX.csv	502214	TDAP	SANOFI PASTEUR	U4384AA	1	IM	LA	TDAP (ADACEL)
2013VAERSVAX.csv	502215	TDAP	SANOFI PASTEUR	U4393BA	1	IM	RA	TDAP (ADACEL)
2013VAERSVAX.csv	502217	TDAP	SANOFI PASTEUR	U4384AA	1	IM	UN	TDAP (ADACEL)
2013VAERSVAX.csv	502236	TDAP	SANOFI PASTEUR	U4384AA	1	IM	LA	TDAP (ADACEL)
2013VAERSVAX.csv	502246	TDAP	SANOFI PASTEUR	U3957DA	1	IM	UN	TDAP (ADACEL)
2013VAERSVAX.csv	502254	TDAP	SANOFI PASTEUR	U4421AA	1	IM	LA	TDAP (ADACEL)
2013VAERSVAX.csv	502388	TDAP	SANOFI PASTEUR	U4421AA	1	IM	RA	TDAP (ADACEL)
2013VAERSVAX.csv	502389	TDAP	SANOFI PASTEUR	U4421AA	UNK	IM	RA	TDAP (ADACEL)
2013VAERSVAX.csv	502390	TDAP	SANOFI PASTEUR	U4421AA	1	IM	GM	TDAP (ADACEL)
2013VAERSVAX.csv	502393	TDAP	SANOFI PASTEUR	U4421AA	UNK	IM	RA	TDAP (ADACEL)
2013VAERSVAX.csv	505532	TDAP	GLAXOSMITHKLINE BIOLOGICALS		UNK	SYR	RA	TDAP (BOOSTRIX)
2013VAERSVAX.csv	505654	TDAP	GLAXOSMITHKLINE BIOLOGICALS	3T549	UNK	SYR	LA	TDAP (BOOSTRIX)
2013VAERSVAX.csv	509694	TDAP	SANOFI PASTEUR	U4618AA	UNK	IM	RA	TDAP (ADACEL)
2013VAERSVAX.csv	512203	TDAP	UNKNOWN MANUFACTURER		UNK			TDAP (NO BRAND NAME)
2013VAERSVAX.csv	515319	TDAP	GLAXOSMITHKLINE BIOLOGICALS	4t7e4	UNK	SYR	AR	TDAP (BOOSTRIX)
2013VAERSVAX.csv	634356	TDAP	SANOFI PASTEUR	U4393BA	1	IM	UN	TDAP (ADACEL)
2014VAERSVAX.csv	521622	TDAP	GLAXOSMITHKLINE BIOLOGICALS	AC52B107AA	UNK	IM	LA	TDAP (BOOSTRIX)
2014VAERSVAX.csv	525794	TDAP	SANOFI PASTEUR	C4430BA	1	IM	LA	TDAP (ADACEL)
2014VAERSVAX.csv	528182	TDAP	SANOFI PASTEUR	C4496AA	2	IM	LA	TDAP (ADACEL)
2014VAERSVAX.csv	528876	TDAP	SANOFI PASTEUR	C4543AA	UNK	IM	LA	TDAP (ADACEL)
2014VAERSVAX.csv	530550	TDAP	SANOFI PASTEUR	C4565AA	2	UN	LA	TDAP (ADACEL)
2014VAERSVAX.csv	531179	TDAP	SANOFI PASTEUR	U4870BA	2	IM	LA	TDAP (ADACEL)
2014VAERSVAX.csv	532560	TDAP	GLAXOSMITHKLINE BIOLOGICALS	CN532	1	IM	UN	TDAP (BOOSTRIX)
2014VAERSVAX.csv	532851	TDAP	SANOFI PASTEUR	U4853AA	2	IM	LA	TDAP (ADACEL)
2014VAERSVAX.csv	534304	TDAP	SANOFI PASTEUR	U4857AA	1	UN	UN	TDAP (ADACEL)
2014VAERSVAX.csv	535002	TDAP	GLAXOSMITHKLINE BIOLOGICALS	AC52B107CA	UNK	IM	LA	TDAP (BOOSTRIX)
2014VAERSVAX.csv	536452	TDAP	GLAXOSMITHKLINE BIOLOGICALS	4JL44	UNK	IM	LA	TDAP (BOOSTRIX)
2014VAERSVAX.csv	537964	TDAP	GLAXOSMITHKLINE BIOLOGICALS	4JL44	1	IM	LA	TDAP (BOOSTRIX)
2014VAERSVAX.csv	539382	TDAP	SANOFI PASTEUR	C4543AA	1	IM	UN	TDAP (ADACEL)
2014VAERSVAX.csv	539383	TDAP	GLAXOSMITHKLINE BIOLOGICALS	FL2P2	UNK	IM	RA	TDAP (BOOSTRIX)
2014VAERSVAX.csv	541105	TDAP	SANOFI PASTEUR	c4332ba	1	IM	LA	TDAP (ADACEL)
2014VAERSVAX.csv	544477	TDAP	GLAXOSMITHKLINE BIOLOGICALS	33AG5	1	UN	LA	TDAP (BOOSTRIX)
2014VAERSVAX.csv	545235	TDAP	GLAXOSMITHKLINE BIOLOGICALS	5SR2L	4	IM	RA	TDAP (BOOSTRIX)
2014VAERSVAX.csv	547665	TDAP	GLAXOSMITHKLINE BIOLOGICALS		UNK	UN	LA	TDAP (BOOSTRIX)
2014VAERSVAX.csv	547723	TDAP	GLAXOSMITHKLINE BIOLOGICALS		UNK	UN	UN	TDAP (BOOSTRIX)
2014VAERSVAX.csv	547727	TDAP	GLAXOSMITHKLINE BIOLOGICALS	253B4	UNK	UN	LA	TDAP (BOOSTRIX)
2014VAERSVAX.csv	547728	TDAP	GLAXOSMITHKLINE BIOLOGICALS		UNK	UN	LA	TDAP (BOOSTRIX)
2014VAERSVAX.csv	547729	TDAP	GLAXOSMITHKLINE BIOLOGICALS		UNK	IM	LA	TDAP (BOOSTRIX)
2014VAERSVAX.csv	549200	TDAP	SANOFI PASTEUR	U4886AA	UNK	SYR		TDAP (ADACEL)
2014VAERSVAX.csv	549463	TDAP	SANOFI PASTEUR	U4904AA	UNK	IM	LA	TDAP (ADACEL)
2014VAERSVAX.csv	553559	TDAP	GLAXOSMITHKLINE BIOLOGICALS	4LY24	UNK	IM	LA	TDAP (BOOSTRIX)
2014VAERSVAX.csv	553923	TDAP	GLAXOSMITHKLINE BIOLOGICALS	4EK53	2	UN	LA	TDAP (BOOSTRIX)
2014VAERSVAX.csv	555174	TDAP	SANOFI PASTEUR	C4496AA	4	SYR	RA	TDAP (ADACEL)
2014VAERSVAX.csv	555239	TDAP	GLAXOSMITHKLINE BIOLOGICALS	5SR2L	UNK	IM	RA	TDAP (BOOSTRIX)
2014VAERSVAX.csv	559022	TDAP	GLAXOSMITHKLINE BIOLOGICALS	52DM5	UNK	IM	UN	TDAP (BOOSTRIX)
2014VAERSVAX.csv	559077	TDAP	GLAXOSMITHKLINE BIOLOGICALS	YJ475	UNK	IM	UN	TDAP (BOOSTRIX)
2014VAERSVAX.csv	559377	TDAP	GLAXOSMITHKLINE BIOLOGICALS	9544Y	UNK	UN	UN	TDAP (BOOSTRIX)
2014VAERSVAX.csv	559380	TDAP	GLAXOSMITHKLINE BIOLOGICALS	52DM5	UNK	IM	UN	TDAP (BOOSTRIX)
2014VAERSVAX.csv	559393	TDAP	GLAXOSMITHKLINE BIOLOGICALS	LF444	UNK	UN	UN	TDAP (BOOSTRIX)
2014VAERSVAX.csv	559394	TDAP	GLAXOSMITHKLINE BIOLOGICALS	4JL44	UNK	IM	UN	TDAP (BOOSTRIX)
2014VAERSVAX.csv	559395	TDAP	GLAXOSMITHKLINE BIOLOGICALS	AC52B102BA	UNK	IM	UN	TDAP (BOOSTRIX)
2014VAERSVAX.csv	559396	TDAP	GLAXOSMITHKLINE BIOLOGICALS	4JL44	UNK	IM	UN	TDAP (BOOSTRIX)
2014VAERSVAX.csv	559398	TDAP	GLAXOSMITHKLINE BIOLOGICALS	JA279	UNK	IM	UN	TDAP (BOOSTRIX)
2015VAERSVAX.csv	560883	TDAP	GLAXOSMITHKLINE BIOLOGICALS	3P9CL	UNK	IM	LA	TDAP (BOOSTRIX)
2015VAERSVAX.csv	560888	TDAP	GLAXOSMITHKLINE BIOLOGICALS	9M9AA	UNK	UN	UN	TDAP (BOOSTRIX)
2015VAERSVAX.csv	563304	TDAP	GLAXOSMITHKLINE BIOLOGICALS	J4N25	1	IM	RA	TDAP (BOOSTRIX)
2015VAERSVAX.csv	563875	TDAP	GLAXOSMITHKLINE BIOLOGICALS	3HG7R	UNK	IM	UN	TDAP (BOOSTRIX)
2015VAERSVAX.csv	564382	TDAP	GLAXOSMITHKLINE BIOLOGICALS	3T549	UNK	IM	UN	TDAP (BOOSTRIX)
2015VAERSVAX.csv	564392	TDAP	GLAXOSMITHKLINE BIOLOGICALS	37S2B	UNK	IM	UN	TDAP (BOOSTRIX)
2015VAERSVAX.csv	564393	TDAP	GLAXOSMITHKLINE BIOLOGICALS	AC52B107BA	UNK	IM	UN	TDAP (BOOSTRIX)
2015VAERSVAX.csv	564916	TDAP	GLAXOSMITHKLINE BIOLOGICALS	5TN9R	1	IM	LA	TDAP (BOOSTRIX)
2015VAERSVAX.csv	564919	TDAP	GLAXOSMITHKLINE BIOLOGICALS	D93LR	UNK	IM	LA	TDAP (BOOSTRIX)
2015VAERSVAX.csv	565125	TDAP	GLAXOSMITHKLINE BIOLOGICALS	3T549	UNK	IM	UN	TDAP (BOOSTRIX)
2015VAERSVAX.csv	565247	TDAP	GLAXOSMITHKLINE BIOLOGICALS	JA279	UNK	IM	UN	TDAP (BOOSTRIX)
2015VAERSVAX.csv	565500	TDAP	GLAXOSMITHKLINE BIOLOGICALS	52DM5	UNK	IM	UN	TDAP (BOOSTRIX)
2015VAERSVAX.csv	565502	TDAP	GLAXOSMITHKLINE BIOLOGICALS	3752B	UNK	IM	UN	TDAP (BOOSTRIX)
2015VAERSVAX.csv	565503	TDAP	GLAXOSMITHKLINE BIOLOGICALS	AC52B102BA	UNK	IM	UN	TDAP (BOOSTRIX)
2015VAERSVAX.csv	565515	TDAP	GLAXOSMITHKLINE BIOLOGICALS	4JL44	UNK	IM	UN	TDAP (BOOSTRIX)
2015VAERSVAX.csv	565518	TDAP	GLAXOSMITHKLINE BIOLOGICALS	52DM5	UNK	IM	UN	TDAP (BOOSTRIX)
2015VAERSVAX.csv	565543	TDAP	GLAXOSMITHKLINE BIOLOGICALS	A54AL	UNK	IM	LA	TDAP (BOOSTRIX)
2015VAERSVAX.csv	565545	TDAP	GLAXOSMITHKLINE BIOLOGICALS		UNK	IM	UN	TDAP (BOOSTRIX)
2015VAERSVAX.csv	565693	TDAP	GLAXOSMITHKLINE BIOLOGICALS	37S2B	UNK	IM	UN	TDAP (BOOSTRIX)
2015VAERSVAX.csv	565747	TDAP	GLAXOSMITHKLINE BIOLOGICALS	37S2B	UNK	IM	UN	TDAP (BOOSTRIX)
2015VAERSVAX.csv	565752	TDAP	GLAXOSMITHKLINE BIOLOGICALS	B5X7M	UNK	IM	UN	TDAP (BOOSTRIX)
2015VAERSVAX.csv	565753	TDAP	GLAXOSMITHKLINE BIOLOGICALS	B5X7M	UNK	IM	UN	TDAP (BOOSTRIX)
2015VAERSVAX.csv	565822	TDAP	GLAXOSMITHKLINE BIOLOGICALS	34EB5	UNK	IM	LA	TDAP (BOOSTRIX)
2015VAERSVAX.csv	565823	TDAP	GLAXOSMITHKLINE BIOLOGICALS	9M9AA	2	IM	LA	TDAP (BOOSTRIX)
2015VAERSVAX.csv	565826	TDAP	GLAXOSMITHKLINE BIOLOGICALS	HM4FY	UNK	IM	UN	TDAP (BOOSTRIX)
2015VAERSVAX.csv	565845	TDAP	GLAXOSMITHKLINE BIOLOGICALS	9544Y	UNK	SYR	UN	TDAP (BOOSTRIX)
2015VAERSVAX.csv	565846	TDAP	GLAXOSMITHKLINE BIOLOGICALS	9544Y	UNK	SYR	UN	TDAP (BOOSTRIX)
2015VAERSVAX.csv	565847	TDAP	GLAXOSMITHKLINE BIOLOGICALS	34EB5	UNK	SYR	UN	TDAP (BOOSTRIX)
2015VAERSVAX.csv	565848	TDAP	GLAXOSMITHKLINE BIOLOGICALS	LF444	UNK	SYR	UN	TDAP (BOOSTRIX)
2015VAERSVAX.csv	565849	TDAP	GLAXOSMITHKLINE BIOLOGICALS	4T7E4	UNK	IM	UN	TDAP (BOOSTRIX)
2015VAERSVAX.csv	565854	TDAP	GLAXOSMITHKLINE BIOLOGICALS	L7J44	UNK	IM	LA	TDAP (BOOSTRIX)
2015VAERSVAX.csv	565855	TDAP	GLAXOSMITHKLINE BIOLOGICALS	LF444	1	UN	UN	TDAP (BOOSTRIX)
2015VAERSVAX.csv	565856	TDAP	GLAXOSMITHKLINE BIOLOGICALS	37S2B	UNK	IM	UN	TDAP (BOOSTRIX)
2015VAERSVAX.csv	565857	TDAP	GLAXOSMITHKLINE BIOLOGICALS	55MT7	UNK	IM	UN	TDAP (BOOSTRIX)
2015VAERSVAX.csv	565919	TDAP	GLAXOSMITHKLINE BIOLOGICALS	4G995	UNK	IM	LA	TDAP (BOOSTRIX)
2015VAERSVAX.csv	565923	TDAP	GLAXOSMITHKLINE BIOLOGICALS	4327P	UNK	IM	RA	TDAP (BOOSTRIX)
2015VAERSVAX.csv	565924	TDAP	GLAXOSMITHKLINE BIOLOGICALS	4327T	UNK	IM	LA	TDAP (BOOSTRIX)
2015VAERSVAX.csv	565950	TDAP	SANOFI PASTEUR	C4327AA	1	IM	RA	TDAP (ADACEL)
2015VAERSVAX.csv	565980	TDAP	SANOFI PASTEUR	U4612AA	UNK	IM	LA	TDAP (ADACEL)
2015VAERSVAX.csv	565988	TDAP	GLAXOSMITHKLINE BIOLOGICALS	52DM5	UNK	IM	UN	TDAP (BOOSTRIX)
2015VAERSVAX.csv	565989	TDAP	GLAXOSMITHKLINE BIOLOGICALS	4JL44	UNK	IM	UN	TDAP (BOOSTRIX)
2015VAERSVAX.csv	565991	TDAP	SANOFI PASTEUR	U4431AA	1	IM	RA	TDAP (ADACEL)
2015VAERSVAX.csv	565992	TDAP	GLAXOSMITHKLINE BIOLOGICALS	4JL44	UNK	IM	UN	TDAP (BOOSTRIX)
2015VAERSVAX.csv	565993	TDAP	GLAXOSMITHKLINE BIOLOGICALS	52DM5	UNK	IM	LA	TDAP (BOOSTRIX)
2015VAERSVAX.csv	565997	TDAP	SANOFI PASTEUR	C4344AA	1	IM	RA	TDAP (ADACEL)
2015VAERSVAX.csv	565999	TDAP	SANOFI PASTEUR	U4612AA	UNK	IM	UN	TDAP (ADACEL)
2015VAERSVAX.csv	566001	TDAP	SANOFI PASTEUR	U4586AA	1	IM	RA	TDAP (ADACEL)
2015VAERSVAX.csv	566003	TDAP	SANOFI PASTEUR	U4586AA	1	IM	RA	TDAP (ADACEL)
2015VAERSVAX.csv	566006	TDAP	SANOFI PASTEUR	U4612AA	1	IM	LA	TDAP (ADACEL)
2015VAERSVAX.csv	566015	TDAP	SANOFI PASTEUR	U4431BA	1	IM	LA	TDAP (ADACEL)
2015VAERSVAX.csv	566016	TDAP	SANOFI PASTEUR	U4431AA	1	IM	LA	TDAP (ADACEL)
2015VAERSVAX.csv	566017	TDAP	SANOFI PASTEUR	C4366AA	1	IM	LA	TDAP (ADACEL)
2015VAERSVAX.csv	566018	TDAP	SANOFI PASTEUR	U4612AA	1	IM	LA	TDAP (ADACEL)
2015VAERSVAX.csv	566019	TDAP	SANOFI PASTEUR	U4431AA	1	IM	RA	TDAP (ADACEL)
2015VAERSVAX.csv	566020	TDAP	SANOFI PASTEUR	U4612AA	1	IM	LA	TDAP (ADACEL)
2015VAERSVAX.csv	566026	TDAP	SANOFI PASTEUR	U4586AA	1	IM	RA	TDAP (ADACEL)
2015VAERSVAX.csv	566027	TDAP	SANOFI PASTEUR	U4612AA	1	IM	RA	TDAP (ADACEL)
2015VAERSVAX.csv	566029	TDAP	SANOFI PASTEUR	U4586AA	1	IM	RA	TDAP (ADACEL)
2015VAERSVAX.csv	566031	TDAP	SANOFI PASTEUR	U4586AA	1	IM	RA	TDAP (ADACEL)
2015VAERSVAX.csv	566034	TDAP	SANOFI PASTEUR	U4586AA	1	IM	RA	TDAP (ADACEL)
2015VAERSVAX.csv	566038	TDAP	SANOFI PASTEUR	U4431AA	1	IM	RA	TDAP (ADACEL)
2015VAERSVAX.csv	566040	TDAP	SANOFI PASTEUR	U4586AA	1	IM	RA	TDAP (ADACEL)
2015VAERSVAX.csv	566045	TDAP	SANOFI PASTEUR	U4612AA	1	IM	RA	TDAP (ADACEL)
2015VAERSVAX.csv	566049	TDAP	SANOFI PASTEUR	C4366AA	1	IM	LA	TDAP (ADACEL)
2015VAERSVAX.csv	566051	TDAP	SANOFI PASTEUR	U4612AA	1	IM	LA	TDAP (ADACEL)
2015VAERSVAX.csv	566052	TDAP	SANOFI PASTEUR	C4418BA	1	IM	RA	TDAP (ADACEL)
2015VAERSVAX.csv	566053	TDAP	SANOFI PASTEUR	U4612AA	1	IM	RA	TDAP (ADACEL)
2015VAERSVAX.csv	566055	TDAP	SANOFI PASTEUR	U4612AA	1	IM	RA	TDAP (ADACEL)
2015VAERSVAX.csv	566056	TDAP	SANOFI PASTEUR	U4612AA	UNK	IM	RA	TDAP (ADACEL)
2015VAERSVAX.csv	566057	TDAP	SANOFI PASTEUR	U4612AA	1	IM	RA	TDAP (ADACEL)
2015VAERSVAX.csv	566059	TDAP	SANOFI PASTEUR	C4366AA	1	IM	UN	TDAP (ADACEL)
2015VAERSVAX.csv	566061	TDAP	SANOFI PASTEUR	U4612AA	1	IM	UN	TDAP (ADACEL)
2015VAERSVAX.csv	566062	TDAP	SANOFI PASTEUR	U4612AA	1	IM	RA	TDAP (ADACEL)
2015VAERSVAX.csv	566063	TDAP	SANOFI PASTEUR	U4612AA	UNK	IM	RA	TDAP (ADACEL)
2015VAERSVAX.csv	566064	TDAP	SANOFI PASTEUR	C4366AA	1	IM	RA	TDAP (ADACEL)
2015VAERSVAX.csv	566065	TDAP	SANOFI PASTEUR	U4612AA	1	IM	LA	TDAP (ADACEL)
2015VAERSVAX.csv	566067	TDAP	SANOFI PASTEUR	U4612AA	1	IM	LA	TDAP (ADACEL)
2015VAERSVAX.csv	566068	TDAP	SANOFI PASTEUR	U4612AA	1	IM	RA	TDAP (ADACEL)
2015VAERSVAX.csv	566087	TDAP	SANOFI PASTEUR	C4311AA	1	IM	UN	TDAP (ADACEL)
2015VAERSVAX.csv	566090	TDAP	SANOFI PASTEUR	U4612AA	1	IM	LA	TDAP (ADACEL)
2015VAERSVAX.csv	566093	TDAP	SANOFI PASTEUR	U4612AA	1	IM	RA	TDAP (ADACEL)
2015VAERSVAX.csv	566095	TDAP	SANOFI PASTEUR	U4612AA	1	IM	LA	TDAP (ADACEL)
2015VAERSVAX.csv	566096	TDAP	SANOFI PASTEUR	U4612AA	1	IM	RA	TDAP (ADACEL)
2015VAERSVAX.csv	566097	TDAP	SANOFI PASTEUR	U4612AA	1	IM	LA	TDAP (ADACEL)
2015VAERSVAX.csv	566098	TDAP	SANOFI PASTEUR	U4612AA	1	IM	RA	TDAP (ADACEL)
2015VAERSVAX.csv	566099	TDAP	SANOFI PASTEUR	U4612AA	1	IM	LA	TDAP (ADACEL)
2015VAERSVAX.csv	566100	TDAP	SANOFI PASTEUR	C4385AA	UNK	IM	LA	TDAP (ADACEL)
2015VAERSVAX.csv	566101	TDAP	GLAXOSMITHKLINE BIOLOGICALS	U4586AA	2	IM	RA	TDAP (BOOSTRIX)
2015VAERSVAX.csv	566118	TDAP	SANOFI PASTEUR	L44617AA	1	IM	UN	TDAP (ADACEL)
2015VAERSVAX.csv	566119	TDAP	SANOFI PASTEUR	U4612AA	1	IM	LA	TDAP (ADACEL)
2015VAERSVAX.csv	566121	TDAP	SANOFI PASTEUR	U4617AA	UNK	IM	LA	TDAP (ADACEL)
2015VAERSVAX.csv	566122	TDAP	SANOFI PASTEUR	U4667AA	UNK	UN	UN	TDAP (ADACEL)
2015VAERSVAX.csv	566123	TDAP	SANOFI PASTEUR	UA567AA	1	IM	RA	TDAP (ADACEL)
2015VAERSVAX.csv	566128	TDAP	SANOFI PASTEUR	U4646AA	1	IM	UN	TDAP (ADACEL)
2015VAERSVAX.csv	566132	TDAP	SANOFI PASTEUR	U4667AA	1	IM	RA	TDAP (ADACEL)
2015VAERSVAX.csv	566134	TDAP	SANOFI PASTEUR	64612AA	UNK	IM	LA	TDAP (ADACEL)
2015VAERSVAX.csv	566135	TDAP	SANOFI PASTEUR	C4313AA	1	IM	RA	TDAP (ADACEL)
2015VAERSVAX.csv	566137	TDAP	SANOFI PASTEUR	U4667AA	UNK	IM	LA	TDAP (ADACEL)
2015VAERSVAX.csv	566143	TDAP	SANOFI PASTEUR	U4612AA	UNK	IM	RA	TDAP (ADACEL)
2015VAERSVAX.csv	566144	TDAP	SANOFI PASTEUR	U4617AA	1	IM	LA	TDAP (ADACEL)
2015VAERSVAX.csv	566145	TDAP	SANOFI PASTEUR	U4612AA	1	IM	RA	TDAP (ADACEL)
2015VAERSVAX.csv	566146	TDAP	SANOFI PASTEUR	C4152AA	UNK	IM	UN	TDAP (ADACEL)
2015VAERSVAX.csv	566148	TDAP	SANOFI PASTEUR	C4366AA	1	IM	LA	TDAP (ADACEL)
2015VAERSVAX.csv	566149	TDAP	SANOFI PASTEUR	C4366AA	1	IM	LA	TDAP (ADACEL)
2015VAERSVAX.csv	566150	TDAP	SANOFI PASTEUR	U44612AA	UNK	IM	RA	TDAP (ADACEL)
2015VAERSVAX.csv	566151	TDAP	SANOFI PASTEUR	U4612AA	1	IM	LA	TDAP (ADACEL)
2015VAERSVAX.csv	566152	TDAP	SANOFI PASTEUR	C4366AA	1	IM	LA	TDAP (ADACEL)
2015VAERSVAX.csv	566155	TDAP	SANOFI PASTEUR	U4384AA	1	IM	RA	TDAP (ADACEL)
2015VAERSVAX.csv	566156	TDAP	SANOFI PASTEUR	C4365AA	1	IM	LA	TDAP (ADACEL)
2015VAERSVAX.csv	566159	TDAP	SANOFI PASTEUR	U4612AA	1	IM	RA	TDAP (ADACEL)
2015VAERSVAX.csv	566160	TDAP	SANOFI PASTEUR	U4612AA	1	IM	RA	TDAP (ADACEL)
2015VAERSVAX.csv	566161	TDAP	SANOFI PASTEUR	U4612AA	1	IM	LA	TDAP (ADACEL)
2015VAERSVAX.csv	566180	TDAP	SANOFI PASTEUR	U4384AA	1	IM	RA	TDAP (ADACEL)
2015VAERSVAX.csv	566221	TDAP	SANOFI PASTEUR	C4426AA	2	IM	LA	TDAP (ADACEL)
2015VAERSVAX.csv	566245	TDAP	SANOFI PASTEUR	U4612AA	2	IM	LA	TDAP (ADACEL)
2015VAERSVAX.csv	566263	TDAP	GLAXOSMITHKLINE BIOLOGICALS	34EB5	1	IM	LA	TDAP (BOOSTRIX)
2015VAERSVAX.csv	566482	TDAP	SANOFI PASTEUR	U4586AA	1	IM	RA	TDAP (ADACEL)
2015VAERSVAX.csv	566483	TDAP	SANOFI PASTEUR	U4667AA	1	IM	LA	TDAP (ADACEL)
2015VAERSVAX.csv	566485	TDAP	SANOFI PASTEUR	U4612AA	1	IM	RA	TDAP (ADACEL)
2015VAERSVAX.csv	566486	TDAP	SANOFI PASTEUR	U4586AA	1	IM	LA	TDAP (ADACEL)
2015VAERSVAX.csv	566487	TDAP	SANOFI PASTEUR	U4586AA	1	IM	RA	TDAP (ADACEL)
2015VAERSVAX.csv	566488	TDAP	SANOFI PASTEUR	U4646AA	1	IM	RA	TDAP (ADACEL)
2015VAERSVAX.csv	566489	TDAP	SANOFI PASTEUR	U4646AA	1	IM	LA	TDAP (ADACEL)
2015VAERSVAX.csv	566490	TDAP	SANOFI PASTEUR	U4586AA	1	IM	GM	TDAP (ADACEL)
2015VAERSVAX.csv	566494	TDAP	SANOFI PASTEUR	U4646AA	UNK	IM	RA	TDAP (ADACEL)
2015VAERSVAX.csv	566497	TDAP	SANOFI PASTEUR	U4646AA	UNK	IM	LA	TDAP (ADACEL)
2015VAERSVAX.csv	566498	TDAP	SANOFI PASTEUR	U4612AA	1	IM	RA	TDAP (ADACEL)
2015VAERSVAX.csv	566499	TDAP	SANOFI PASTEUR	U4612AA	1	IM	GM	TDAP (ADACEL)
2015VAERSVAX.csv	566500	TDAP	SANOFI PASTEUR	C4313AA	1	IM	RA	TDAP (ADACEL)
2015VAERSVAX.csv	566502	TDAP	SANOFI PASTEUR	U4646AA	1	IM	LA	TDAP (ADACEL)
2015VAERSVAX.csv	566503	TDAP	SANOFI PASTEUR	C4313AA	1	IM	RA	TDAP (ADACEL)
2015VAERSVAX.csv	566504	TDAP	SANOFI PASTEUR	U4646AA	1	IM	LA	TDAP (ADACEL)
2015VAERSVAX.csv	566505	TDAP	SANOFI PASTEUR	C4313AA	1	IM	LA	TDAP (ADACEL)
2015VAERSVAX.csv	566506	TDAP	SANOFI PASTEUR	C4432AB	1	IM	RA	TDAP (ADACEL)
2015VAERSVAX.csv	566507	TDAP	SANOFI PASTEUR	C4313AA	UNK	IM	RA	TDAP (ADACEL)
2015VAERSVAX.csv	566509	TDAP	SANOFI PASTEUR	U4586AA	1	IM	RA	TDAP (ADACEL)
2015VAERSVAX.csv	566510	TDAP	SANOFI PASTEUR	LU464AA	UNK	IM	LA	TDAP (ADACEL)
2015VAERSVAX.csv	566511	TDAP	SANOFI PASTEUR	C4313AA	UNK	IM	RA	TDAP (ADACEL)
2015VAERSVAX.csv	566512	TDAP	SANOFI PASTEUR	C4170AA	UNK	UN	LA	TDAP (ADACEL)
2015VAERSVAX.csv	566513	TDAP	SANOFI PASTEUR	C4432AB	UNK	IM	LA	TDAP (ADACEL)
2015VAERSVAX.csv	566514	TDAP	SANOFI PASTEUR	U4618AA	1	IM	RA	TDAP (ADACEL)
2015VAERSVAX.csv	566599	TDAP	SANOFI PASTEUR	C4432AB	1	IM	LA	TDAP (ADACEL)
2015VAERSVAX.csv	566603	TDAP	SANOFI PASTEUR	C4432AB	1	IM	LA	TDAP (ADACEL)
2015VAERSVAX.csv	566604	TDAP	SANOFI PASTEUR	C4432AB	1	IM	RA	TDAP (ADACEL)
2015VAERSVAX.csv	566606	TDAP	SANOFI PASTEUR	C4432AB	1	IM	RA	TDAP (ADACEL)
2015VAERSVAX.csv	566608	TDAP	SANOFI PASTEUR	C4432AB	1	IM	LA	TDAP (ADACEL)
2015VAERSVAX.csv	566609	TDAP	SANOFI PASTEUR	C4432AB	1	IM	RA	TDAP (ADACEL)
2015VAERSVAX.csv	566611	TDAP	SANOFI PASTEUR	C4426AA	UNK	IM	RA	TDAP (ADACEL)
2015VAERSVAX.csv	566612	TDAP	SANOFI PASTEUR	C4181AA	UNK	IM	UN	TDAP (ADACEL)
2015VAERSVAX.csv	566614	TDAP	SANOFI PASTEUR	E4426AA	UNK	IM	UN	TDAP (ADACEL)
2015VAERSVAX.csv	566617	TDAP	SANOFI PASTEUR	C4426AA	UNK	IM	RA	TDAP (ADACEL)
2015VAERSVAX.csv	566619	TDAP	SANOFI PASTEUR	U4655AA	UNK	IM	LA	TDAP (ADACEL)
2015VAERSVAX.csv	566620	TDAP	SANOFI PASTEUR	C4332BA	UNK	IM	RA	TDAP (ADACEL)
2015VAERSVAX.csv	566621	TDAP	SANOFI PASTEUR	U4612AA	1	IM	GM	TDAP (ADACEL)
2015VAERSVAX.csv	566623	TDAP	SANOFI PASTEUR	C4426AA	2	IM	UN	TDAP (ADACEL)
2015VAERSVAX.csv	566626	TDAP	SANOFI PASTEUR	U4688BA	1	IM	UN	TDAP (ADACEL)
2015VAERSVAX.csv	566628	TDAP	SANOFI PASTEUR	C442AA	1	IM	UN	TDAP (ADACEL)
2015VAERSVAX.csv	566630	TDAP	SANOFI PASTEUR	C4385AA	UNK	IM	UN	TDAP (ADACEL)
2015VAERSVAX.csv	566631	TDAP	SANOFI PASTEUR	U4046AB	UNK	IM	UN	TDAP (ADACEL)
2015VAERSVAX.csv	566632	TDAP	SANOFI PASTEUR	C4426AA	UNK	IM	RA	TDAP (ADACEL)
2015VAERSVAX.csv	566634	TDAP	SANOFI PASTEUR	C3838BA	UNK	IM	UN	TDAP (ADACEL)
2015VAERSVAX.csv	566635	TDAP	SANOFI PASTEUR	C4247AA	UNK	IM	UN	TDAP (ADACEL)
2015VAERSVAX.csv	567167	TDAP	GLAXOSMITHKLINE BIOLOGICALS	HM4FY	UNK	UN	UN	TDAP (BOOSTRIX)
2015VAERSVAX.csv	567170	TDAP	GLAXOSMITHKLINE BIOLOGICALS	5DM3Y	1	UN	LA	TDAP (BOOSTRIX)
2015VAERSVAX.csv	567309	TDAP	GLAXOSMITHKLINE BIOLOGICALS	95L3P	UNK	UN	UN	TDAP (BOOSTRIX)
2015VAERSVAX.csv	567324	TDAP	SANOFI PASTEUR	U5030AA	1	IM	UN	TDAP (ADACEL)
2015VAERSVAX.csv	567519	TDAP	SANOFI PASTEUR	U4998AB	1	IM	RA	TDAP (ADACEL)
2015VAERSVAX.csv	567851	TDAP	GLAXOSMITHKLINE BIOLOGICALS	9544Y	UNK	IM	UN	TDAP (BOOSTRIX)
2015VAERSVAX.csv	567888	TDAP	SANOFI PASTEUR	U4955AA	2	IM	LA	TDAP (ADACEL)
2015VAERSVAX.csv	567963	TDAP	GLAXOSMITHKLINE BIOLOGICALS	34EBS	UNK	SYR	UN	TDAP (BOOSTRIX)
2015VAERSVAX.csv	568043	TDAP	GLAXOSMITHKLINE BIOLOGICALS	LF444	UNK	UN	UN	TDAP (BOOSTRIX)
2015VAERSVAX.csv	568047	TDAP	GLAXOSMITHKLINE BIOLOGICALS		UNK	UN	UN	TDAP (BOOSTRIX)
2015VAERSVAX.csv	568799	TDAP	GLAXOSMITHKLINE BIOLOGICALS	JA279	1	UN	LA	TDAP (BOOSTRIX)
2015VAERSVAX.csv	570218	TDAP	GLAXOSMITHKLINE BIOLOGICALS		UNK	UN	UN	TDAP (BOOSTRIX)
2015VAERSVAX.csv	571491	TDAP	SANOFI PASTEUR	U4965AA	4	IM	LA	TDAP (ADACEL)
2015VAERSVAX.csv	572250	TDAP	GLAXOSMITHKLINE BIOLOGICALS	5SR2L	1	UN	LA	TDAP (BOOSTRIX)
2015VAERSVAX.csv	572521	TDAP	GLAXOSMITHKLINE BIOLOGICALS	G7A23	UNK	SC	LA	TDAP (BOOSTRIX)
2015VAERSVAX.csv	574406	TDAP	SANOFI PASTEUR	V5099AA	1	IM	LA	TDAP (ADACEL)
2015VAERSVAX.csv	575388	TDAP	UNKNOWN MANUFACTURER		UNK	SYR	LA	TDAP (NO BRAND NAME)
2015VAERSVAX.csv	576547	TDAP	GLAXOSMITHKLINE BIOLOGICALS	TA322	UNK	UN	RA	TDAP (BOOSTRIX)
2015VAERSVAX.csv	578264	TDAP	UNKNOWN MANUFACTURER	C4539AA	7+	IM	RA	TDAP (NO BRAND NAME)
2015VAERSVAX.csv	580080	TDAP	GLAXOSMITHKLINE BIOLOGICALS	LF444	UNK	SYR	AR	TDAP (BOOSTRIX)
2015VAERSVAX.csv	580436	TDAP	GLAXOSMITHKLINE BIOLOGICALS	BL9BD	UNK	IM	LA	TDAP (BOOSTRIX)
2015VAERSVAX.csv	582454	TDAP	SANOFI PASTEUR	U5189AA	4	IM	LA	TDAP (ADACEL)
2015VAERSVAX.csv	583756	TDAP	GLAXOSMITHKLINE BIOLOGICALS	5MG55	UNK	IM	LA	TDAP (BOOSTRIX)
2015VAERSVAX.csv	585600	TDAP	SANOFI PASTEUR	U5235AA	1	IM	LA	TDAP (ADACEL)
2015VAERSVAX.csv	585911	TDAP	SANOFI PASTEUR	C4765AA	2	IM	LA	TDAP (ADACEL)
2015VAERSVAX.csv	586314	TDAP	GLAXOSMITHKLINE BIOLOGICALS	B24A2	UNK	IM	LA	TDAP (BOOSTRIX)
2015VAERSVAX.csv	587783	TDAP	GLAXOSMITHKLINE BIOLOGICALS	5MG55	1	IM	LA	TDAP (BOOSTRIX)
2015VAERSVAX.csv	589232	TDAP	SANOFI PASTEUR	C3828AA	UNK	IM	LA	TDAP (ADACEL)
2015VAERSVAX.csv	589234	TDAP	SANOFI PASTEUR	C4432AB	UNK	IM	UN	TDAP (ADACEL)
2015VAERSVAX.csv	589243	TDAP	SANOFI PASTEUR	C4169AA	UNK	IM	UN	TDAP (ADACEL)
2015VAERSVAX.csv	589826	TDAP	SANOFI PASTEUR		UNK	IM	LA	TDAP (ADACEL)
2015VAERSVAX.csv	590928	TDAP	SANOFI PASTEUR	U5095AA	UNK	IM	RA	TDAP (ADACEL)
2015VAERSVAX.csv	591609	TDAP	GLAXOSMITHKLINE BIOLOGICALS	9245B	2	IM	LA	TDAP (BOOSTRIX)
2015VAERSVAX.csv	591703	TDAP	SANOFI PASTEUR	U5213BA	UNK	IM	RA	TDAP (ADACEL)
2015VAERSVAX.csv	591854	TDAP	GLAXOSMITHKLINE BIOLOGICALS	NL7K3	UNK	UN	LA	TDAP (BOOSTRIX)
2015VAERSVAX.csv	591871	TDAP	SANOFI PASTEUR	C4775AA	1	IM	LA	TDAP (ADACEL)
2015VAERSVAX.csv	595274	TDAP	GLAXOSMITHKLINE BIOLOGICALS	7535X	UNK	IM	UN	TDAP (BOOSTRIX)
2015VAERSVAX.csv	595947	TDAP	UNKNOWN MANUFACTURER		UNK	IM	RA	TDAP (NO BRAND NAME)
2015VAERSVAX.csv	598122	TDAP	SANOFI PASTEUR	U5267AA	2	IM	RA	TDAP (ADACEL)
2015VAERSVAX.csv	598123	TDAP	SANOFI PASTEUR	U5267AA	1	IM	RA	TDAP (ADACEL)
2015VAERSVAX.csv	601370	TDAP	GLAXOSMITHKLINE BIOLOGICALS	95L3P	UNK	IM	UN	TDAP (BOOSTRIX)
2015VAERSVAX.csv	604654	TDAP	GLAXOSMITHKLINE BIOLOGICALS	9N74F	1	UN	LA	TDAP (BOOSTRIX)
2015VAERSVAX.csv	605856	TDAP	UNKNOWN MANUFACTURER		UNK	SYR	LA	TDAP (NO BRAND NAME)
2015VAERSVAX.csv	609339	TDAP	SANOFI PASTEUR	U4939AA	2	IM	LA	TDAP (ADACEL)
2015VAERSVAX.csv	610174	TDAP	SANOFI PASTEUR	C4714AA	1	IM	RA	TDAP (ADACEL)
2015VAERSVAX.csv	611109	TDAP	SANOFI PASTEUR	U5292AA	UNK	IM	UN	TDAP (ADACEL)
2015VAERSVAX.csv	726881	TDAP	SANOFI PASTEUR	U4875AA	1	IM	UN	TDAP (ADACEL)
2016VAERSVAX.csv	617731	TDAP	GLAXOSMITHKLINE BIOLOGICALS	ED2EN	UNK	IM	RA	TDAP (BOOSTRIX)
2016VAERSVAX.csv	617733	TDAP	GLAXOSMITHKLINE BIOLOGICALS	ED2EN	UNK	SYR	LA	TDAP (BOOSTRIX)
2016VAERSVAX.csv	617734	TDAP	GLAXOSMITHKLINE BIOLOGICALS	ED2EN	UNK	UN	RA	TDAP (BOOSTRIX)
2016VAERSVAX.csv	617735	TDAP	GLAXOSMITHKLINE BIOLOGICALS	ED2EN	UNK	IM	LA	TDAP (BOOSTRIX)
2016VAERSVAX.csv	621103	TDAP	GLAXOSMITHKLINE BIOLOGICALS	5MG55	UNK	UN	AR	TDAP (BOOSTRIX)
2016VAERSVAX.csv	625626	TDAP	SANOFI PASTEUR		7+	IM	LA	TDAP (ADACEL)
2016VAERSVAX.csv	625951	TDAP	GLAXOSMITHKLINE BIOLOGICALS	AC52B094AA	1	IM	AR	TDAP (BOOSTRIX)
2016VAERSVAX.csv	626395	TDAP	GLAXOSMITHKLINE BIOLOGICALS	KJ4MS	UNK	IM	RA	TDAP (BOOSTRIX)
2016VAERSVAX.csv	628151	TDAP	SANOFI PASTEUR	U5271AA	UNK	IM	LA	TDAP (ADACEL)
2016VAERSVAX.csv	628259	TDAP	SANOFI PASTEUR	U5316AA	UNK	IM	LA	TDAP (ADACEL)
2016VAERSVAX.csv	629424	TDAP	SANOFI PASTEUR	U5263AA	1	IM	UN	TDAP (ADACEL)
2016VAERSVAX.csv	630432	TDAP	SANOFI PASTEUR	C4714AA	UNK	IM		TDAP (ADACEL)
2016VAERSVAX.csv	630546	TDAP	UNKNOWN MANUFACTURER		4		LA	TDAP (NO BRAND NAME)
2016VAERSVAX.csv	630562	TDAP	GLAXOSMITHKLINE BIOLOGICALS		UNK	IM	UN	TDAP (BOOSTRIX)
2016VAERSVAX.csv	630887	TDAP	SANOFI PASTEUR	UNKNOWN	1	IM	LA	TDAP (ADACEL)
2016VAERSVAX.csv	631711	TDAP	SANOFI PASTEUR		UNK	SYR	AR	TDAP (ADACEL)
2016VAERSVAX.csv	631781	TDAP	SANOFI PASTEUR	U5263AA	1	IM	UN	TDAP (ADACEL)
2016VAERSVAX.csv	635102	TDAP	GLAXOSMITHKLINE BIOLOGICALS	52DM5	UNK	IM	UN	TDAP (BOOSTRIX)
2016VAERSVAX.csv	637151	TDAP	GLAXOSMITHKLINE BIOLOGICALS	943Z5	UNK	IM	LA	TDAP (BOOSTRIX)
2016VAERSVAX.csv	638035	TDAP	UNKNOWN MANUFACTURER		UNK	SYR	AR	TDAP (NO BRAND NAME)
2016VAERSVAX.csv	640389	TDAP	GLAXOSMITHKLINE BIOLOGICALS	7RJ9B	1	SC	RA	TDAP (BOOSTRIX)
2016VAERSVAX.csv	641520	TDAP	SANOFI PASTEUR	U1544AA	1	IM	LA	TDAP (ADACEL)
2016VAERSVAX.csv	642916	TDAP	GLAXOSMITHKLINE BIOLOGICALS	YM7J9	UNK	IM	LA	TDAP (BOOSTRIX)
2016VAERSVAX.csv	643622	TDAP	UNKNOWN MANUFACTURER		UNK			TDAP (NO BRAND NAME)
2016VAERSVAX.csv	644587	TDAP	UNKNOWN MANUFACTURER		UNK	IM	LA	TDAP (NO BRAND NAME)
2016VAERSVAX.csv	645608	TDAP	SANOFI PASTEUR	U5316AA	UNK	IM	UN	TDAP (ADACEL)
2016VAERSVAX.csv	645976	TDAP	SANOFI PASTEUR	UI556AA	1	IM	LA	TDAP (ADACEL)
2016VAERSVAX.csv	650812	TDAP	SANOFI PASTEUR	U5315AA	UNK	IM	LA	TDAP (ADACEL)
2016VAERSVAX.csv	651114	TDAP	SANOFI PASTEUR	U5458DA	1	IM	UN	TDAP (ADACEL)
2016VAERSVAX.csv	651141	TDAP	SANOFI PASTEUR	UI567AA	UNK	IM	LA	TDAP (ADACEL)
2016VAERSVAX.csv	656230	TDAP	UNKNOWN MANUFACTURER		UNK			TDAP (NO BRAND NAME)
2016VAERSVAX.csv	658066	TDAP	GLAXOSMITHKLINE BIOLOGICALS	AC52B085BA	UNK	IM	RA	TDAP (BOOSTRIX)
2016VAERSVAX.csv	658083	TDAP	SANOFI PASTEUR	U5468AA	UNK	UN	UN	TDAP (ADACEL)
2016VAERSVAX.csv	659323	TDAP	UNKNOWN MANUFACTURER		UNK			TDAP (NO BRAND NAME)
2016VAERSVAX.csv	660758	TDAP	GLAXOSMITHKLINE BIOLOGICALS	LZ972	2	IM	LA	TDAP (BOOSTRIX)
2016VAERSVAX.csv	660902	TDAP	UNKNOWN MANUFACTURER		UNK		LA	TDAP (NO BRAND NAME)
2016VAERSVAX.csv	663206	TDAP	GLAXOSMITHKLINE BIOLOGICALS	SRB3727B	2	IM	RA	TDAP (BOOSTRIX)
2016VAERSVAX.csv	674278	TDAP	SANOFI PASTEUR	05502AA	UNK	UN	RA	TDAP (ADACEL)
2016VAERSVAX.csv	674407	TDAP	SANOFI PASTEUR	U5478AA	2	IM	LA	TDAP (ADACEL)
2017VAERSVAX.csv	679381	TDAP	GLAXOSMITHKLINE BIOLOGICALS	AG7KY	2	IM	LA	TDAP (BOOSTRIX)
2017VAERSVAX.csv	681735	TDAP	GLAXOSMITHKLINE BIOLOGICALS	FB942	1	ID	RA	TDAP (BOOSTRIX)
2017VAERSVAX.csv	684510	TDAP	SANOFI PASTEUR	u5533aa	UNK	IM	RA	TDAP (ADACEL)
2017VAERSVAX.csv	685710	TDAP	UNKNOWN MANUFACTURER		UNK			TDAP (NO BRAND NAME)
2017VAERSVAX.csv	686178	TDAP	SANOFI PASTEUR	U5604AA	UNK	IM	RA	TDAP (ADACEL)
2017VAERSVAX.csv	689288	TDAP	GLAXOSMITHKLINE BIOLOGICALS	U5MH5	2	IM	LA	TDAP (BOOSTRIX)
2017VAERSVAX.csv	690070	TDAP	GLAXOSMITHKLINE BIOLOGICALS	ZN937	2	IM	LA	TDAP (BOOSTRIX)
2017VAERSVAX.csv	690403	TDAP	GLAXOSMITHKLINE BIOLOGICALS		UNK	UN	UN	TDAP (BOOSTRIX)
2017VAERSVAX.csv	690411	TDAP	SANOFI PASTEUR	U5502AA	UNK	IM	LA	TDAP (ADACEL)
2017VAERSVAX.csv	690716	TDAP	UNKNOWN MANUFACTURER		UNK	IM	LA	TDAP (NO BRAND NAME)
2017VAERSVAX.csv	691390	TDAP	SANOFI PASTEUR	u4886aa	UNK	IM	RA	TDAP (ADACEL)
2017VAERSVAX.csv	692517	TDAP	GLAXOSMITHKLINE BIOLOGICALS	Z9Z4Y	2	IM	RA	TDAP (BOOSTRIX)
2017VAERSVAX.csv	695093	TDAP	GLAXOSMITHKLINE BIOLOGICALS	ZN937	1	UN	LA	TDAP (BOOSTRIX)
2017VAERSVAX.csv	695397	TDAP	GLAXOSMITHKLINE BIOLOGICALS		UNK	IM	LA	TDAP (BOOSTRIX)
2017VAERSVAX.csv	698095	TDAP	UNKNOWN MANUFACTURER		UNK		LA	TDAP (NO BRAND NAME)
2017VAERSVAX.csv	698657	TDAP	UNKNOWN MANUFACTURER		2	IM	LA	TDAP (NO BRAND NAME)
2017VAERSVAX.csv	699013	TDAP	UNKNOWN MANUFACTURER		4		LA	TDAP (NO BRAND NAME)
2017VAERSVAX.csv	699737	TDAP	GLAXOSMITHKLINE BIOLOGICALS	3457Y	3	IM	RA	TDAP (BOOSTRIX)
2017VAERSVAX.csv	700366	TDAP	GLAXOSMITHKLINE BIOLOGICALS	X994C	1	IM	RA	TDAP (BOOSTRIX)
2017VAERSVAX.csv	700427	TDAP	GLAXOSMITHKLINE BIOLOGICALS	ZN937	1	IM	RA	TDAP (BOOSTRIX)
2017VAERSVAX.csv	701172	TDAP	UNKNOWN MANUFACTURER		UNK			TDAP (NO BRAND NAME)
2017VAERSVAX.csv	703658	TDAP	UNKNOWN MANUFACTURER		UNK	SYR	RA	TDAP (NO BRAND NAME)
2017VAERSVAX.csv	703924	TDAP	SANOFI PASTEUR	U5257AA	1	IM	RA	TDAP (ADACEL)
2017VAERSVAX.csv	704071	TDAP	SANOFI PASTEUR	C5220AA	1	IM	RA	TDAP (ADACEL)
2017VAERSVAX.csv	704407	TDAP	GLAXOSMITHKLINE BIOLOGICALS	G95PP	N/A	IM	RA	TDAP (BOOSTRIX)
2017VAERSVAX.csv	704821	TDAP	GLAXOSMITHKLINE BIOLOGICALS	594SR	UNK	UN	UN	TDAP (BOOSTRIX)
2017VAERSVAX.csv	705813	TDAP	SANOFI PASTEUR		UNK			TDAP (ADACEL)
2017VAERSVAX.csv	706775	TDAP	SANOFI PASTEUR		1	IM	LA	TDAP (ADACEL)
2017VAERSVAX.csv	708402	TDAP	GLAXOSMITHKLINE BIOLOGICALS		2	IM	RA	TDAP (BOOSTRIX)
2017VAERSVAX.csv	709844	TDAP	SANOFI PASTEUR		1	IM	LA	TDAP (ADACEL)
2017VAERSVAX.csv	710858	TDAP	SANOFI PASTEUR	U5726AA	1	UN	RA	TDAP (ADACEL)
2017VAERSVAX.csv	710859	TDAP	SANOFI PASTEUR	U5593AA	1	UN	LA	TDAP (ADACEL)
2017VAERSVAX.csv	713684	TDAP	SANOFI PASTEUR	Lot # U5581CA	1	IM		TDAP (ADACEL)
2017VAERSVAX.csv	716402	TDAP	SANOFI PASTEUR	U56548A	1	IM	LA	TDAP (ADACEL)
2017VAERSVAX.csv	716488	TDAP	SANOFI PASTEUR		UNK	UN	LA	TDAP (ADACEL)
2017VAERSVAX.csv	720912	TDAP	GLAXOSMITHKLINE BIOLOGICALS	9ZS2S	1	IM	LA	TDAP (BOOSTRIX)
2017VAERSVAX.csv	724980	TDAP	GLAXOSMITHKLINE BIOLOGICALS		UNK	SYR	RA	TDAP (BOOSTRIX)
2017VAERSVAX.csv	726781	TDAP	UNKNOWN MANUFACTURER		UNK	SYR	LA	TDAP (NO BRAND NAME)
2017VAERSVAX.csv	727841	TDAP	SANOFI PASTEUR	U4998AB	2	IM	AR	TDAP (ADACEL)
2017VAERSVAX.csv	728995	TDAP	GLAXOSMITHKLINE BIOLOGICALS	73D7R	1	IM	LA	TDAP (BOOSTRIX)
2017VAERSVAX.csv	730021	TDAP	SANOFI PASTEUR	U5702AA	1	IM	LA	TDAP (ADACEL)
2017VAERSVAX.csv	730077	TDAP	GLAXOSMITHKLINE BIOLOGICALS	ZN937	UNK	IM	UN	TDAP (BOOSTRIX)
2017VAERSVAX.csv	730084	TDAP	GLAXOSMITHKLINE BIOLOGICALS	5H2H2	N/A	IM	RA	TDAP (BOOSTRIX)
2018VAERSVAX.csv	732728	TDAP	GLAXOSMITHKLINE BIOLOGICALS	D93LR	UNK	UN	UN	TDAP (BOOSTRIX)
2018VAERSVAX.csv	732952	TDAP	SANOFI PASTEUR	U5748AA	N/A	IM	LA	TDAP (ADACEL)
2018VAERSVAX.csv	733102	TDAP	SANOFI PASTEUR	U5729BA	1	IM	RA	TDAP (ADACEL)
2018VAERSVAX.csv	735272	TDAP	GLAXOSMITHKLINE BIOLOGICALS		UNK	SYR	RA	TDAP (BOOSTRIX)
2018VAERSVAX.csv	735288	TDAP	GLAXOSMITHKLINE BIOLOGICALS	TF422	1	IM	RA	TDAP (BOOSTRIX)
2018VAERSVAX.csv	738052	TDAP	SANOFI PASTEUR	C5446AA	UNK	IM	LA	TDAP (ADACEL)
2018VAERSVAX.csv	738714	TDAP	GLAXOSMITHKLINE BIOLOGICALS	TF422	1	UN	LA	TDAP (BOOSTRIX)
2018VAERSVAX.csv	740319	TDAP	GLAXOSMITHKLINE BIOLOGICALS	BP27L	1	IM	LA	TDAP (BOOSTRIX)
2018VAERSVAX.csv	742188	TDAP	GLAXOSMITHKLINE BIOLOGICALS	KP95K	UNK	IM	LA	TDAP (BOOSTRIX)
2018VAERSVAX.csv	742770	TDAP	GLAXOSMITHKLINE BIOLOGICALS		1	UN	GM	TDAP (BOOSTRIX)
2018VAERSVAX.csv	742822	TDAP	SANOFI PASTEUR		UNK	SYR	LA	TDAP (ADACEL)
2018VAERSVAX.csv	747298	TDAP	SANOFI PASTEUR	U5879AA	1	IM	RA	TDAP (ADACEL)
2018VAERSVAX.csv	747696	TDAP	SANOFI PASTEUR		1	IM	LA	TDAP (ADACEL)
2018VAERSVAX.csv	748270	TDAP	SANOFI PASTEUR		1	SYR	RA	TDAP (ADACEL)
2018VAERSVAX.csv	752192	TDAP	SANOFI PASTEUR		UNK	IM	RA	TDAP (ADACEL)
2018VAERSVAX.csv	754264	TDAP	GLAXOSMITHKLINE BIOLOGICALS	09x9z	1	IM	RA	TDAP (BOOSTRIX)
2018VAERSVAX.csv	755496	TDAP	SANOFI PASTEUR		UNK	UN	UN	TDAP (ADACEL)
2018VAERSVAX.csv	757814	TDAP	SANOFI PASTEUR	U585OAA	UNK	IM	LA	TDAP (ADACEL)
2018VAERSVAX.csv	758259	TDAP	GLAXOSMITHKLINE BIOLOGICALS	5N2YG	UNK	IM	LA	TDAP (BOOSTRIX)
2018VAERSVAX.csv	760324	TDAP	GLAXOSMITHKLINE BIOLOGICALS	542F3	N/A	IM	LA	TDAP (BOOSTRIX)
2018VAERSVAX.csv	760828	TDAP	GLAXOSMITHKLINE BIOLOGICALS	345B4	2	IM	LA	TDAP (BOOSTRIX)
2018VAERSVAX.csv	762591	TDAP	UNKNOWN MANUFACTURER		UNK			TDAP (NO BRAND NAME)
2018VAERSVAX.csv	762967	TDAP	SANOFI PASTEUR	U5852AA	UNK	UN	LA	TDAP (ADACEL)
2018VAERSVAX.csv	762973	TDAP	SANOFI PASTEUR	U5829AB	UNK	IM	UN	TDAP (ADACEL)
2018VAERSVAX.csv	766883	TDAP	SANOFI PASTEUR		UNK			TDAP (ADACEL)
2018VAERSVAX.csv	766968	TDAP	SANOFI PASTEUR	U5979AA	UNK	SYR	LA	TDAP (ADACEL)
2018VAERSVAX.csv	766969	TDAP	SANOFI PASTEUR	U5979AA	UNK	UN	RA	TDAP (ADACEL)
2018VAERSVAX.csv	767737	TDAP	SANOFI PASTEUR	C5541AA	N/A	IM	RA	TDAP (ADACEL)
2018VAERSVAX.csv	768240	TDAP	SANOFI PASTEUR	C5541AA	1	IM	LA	TDAP (ADACEL)
2018VAERSVAX.csv	768469	TDAP	SANOFI PASTEUR	IU6263AA	1	IM	RA	TDAP (ADACEL)
2018VAERSVAX.csv	769424	TDAP	SANOFI PASTEUR	TF422	UNK	IM	RA	TDAP (ADACEL)
2018VAERSVAX.csv	769562	TDAP	GLAXOSMITHKLINE BIOLOGICALS	33T42	1	IM	RA	TDAP (BOOSTRIX)
2018VAERSVAX.csv	769749	TDAP	SANOFI PASTEUR	U5793AA	1	IM	RA	TDAP (ADACEL)
2018VAERSVAX.csv	770051	TDAP	GLAXOSMITHKLINE BIOLOGICALS	7RJ9B	UNK	IM	RA	TDAP (BOOSTRIX)
2018VAERSVAX.csv	772572	TDAP	SANOFI PASTEUR	U5898AA	UNK	IM	LA	TDAP (ADACEL)
2018VAERSVAX.csv	772693	TDAP	GLAXOSMITHKLINE BIOLOGICALS		UNK	IM		TDAP (BOOSTRIX)
2018VAERSVAX.csv	774102	TDAP	GLAXOSMITHKLINE BIOLOGICALS	X9YP3	UNK	IM	LA	TDAP (BOOSTRIX)
2018VAERSVAX.csv	774951	TDAP	SANOFI PASTEUR		UNK	IM	LA	TDAP (ADACEL)
2018VAERSVAX.csv	778254	TDAP	GLAXOSMITHKLINE BIOLOGICALS		1	SYR	RA	TDAP (BOOSTRIX)
2018VAERSVAX.csv	778534	TDAP	SANOFI PASTEUR	C5577AA	UNK	SC	LA	TDAP (ADACEL)
2018VAERSVAX.csv	782988	TDAP	SANOFI PASTEUR		1	IM	RA	TDAP (ADACEL)
2018VAERSVAX.csv	787245	TDAP	GLAXOSMITHKLINE BIOLOGICALS	27740	1	IM	RA	TDAP (BOOSTRIX)
2018VAERSVAX.csv	787670	TDAP	UNKNOWN MANUFACTURER		UNK	UN	UN	TDAP (NO BRAND NAME)
2018VAERSVAX.csv	788607	TDAP	SANOFI PASTEUR		1	SYR	RA	TDAP (ADACEL)
2018VAERSVAX.csv	789593	TDAP	SANOFI PASTEUR	U5979AA	UNK	UN	LA	TDAP (ADACEL)
2018VAERSVAX.csv	790727	TDAP	SANOFI PASTEUR		UNK	IM	LA	TDAP (ADACEL)
2018VAERSVAX.csv	791068	TDAP	GLAXOSMITHKLINE BIOLOGICALS		UNK	IM	LA	TDAP (BOOSTRIX)
2018VAERSVAX.csv	791486	TDAP	SANOFI PASTEUR		UNK			TDAP (ADACEL)
2018VAERSVAX.csv	791533	TDAP	GLAXOSMITHKLINE BIOLOGICALS	7ZZ37	1	IM	LA	TDAP (BOOSTRIX)
2018VAERSVAX.csv	792618	TDAP	GLAXOSMITHKLINE BIOLOGICALS		UNK	SYR		TDAP (BOOSTRIX)
2019VAERSVAX.csv	794317	TDAP	UNKNOWN MANUFACTURER		UNK	UN	UN	TDAP (NO BRAND NAME)
2019VAERSVAX.csv	795346	TDAP	SANOFI PASTEUR	U5875AB	UNK	IN	NS	TDAP (ADACEL)
2019VAERSVAX.csv	795418	TDAP	SANOFI PASTEUR	U6104AA	UNK	IM	LA	TDAP (ADACEL)
2019VAERSVAX.csv	795664	TDAP	GLAXOSMITHKLINE BIOLOGICALS	429H5	UNK	IM	AR	TDAP (BOOSTRIX)
2019VAERSVAX.csv	799636	TDAP	SANOFI PASTEUR		1	SYR	LA	TDAP (ADACEL)
2019VAERSVAX.csv	801491	TDAP	GLAXOSMITHKLINE BIOLOGICALS		UNK			TDAP (BOOSTRIX)
2019VAERSVAX.csv	802144	TDAP	SANOFI PASTEUR	U6141AB	UNK	IM	LA	TDAP (ADACEL)
2019VAERSVAX.csv	802426	TDAP	SANOFI PASTEUR	C5585BA	UNK	UN	LA	TDAP (ADACEL)
2019VAERSVAX.csv	803516	TDAP	UNKNOWN MANUFACTURER		1	SYR	LA	TDAP (NO BRAND NAME)
2019VAERSVAX.csv	804356	TDAP	SANOFI PASTEUR	u5771aa	1	IM	AR	TDAP (ADACEL)
2019VAERSVAX.csv	804750	TDAP	SANOFI PASTEUR		1	IM	RA	TDAP (ADACEL)
2019VAERSVAX.csv	805952	TDAP	GLAXOSMITHKLINE BIOLOGICALS	K5FSR	UNK	IM	RA	TDAP (BOOSTRIX)
2019VAERSVAX.csv	806531	TDAP	GLAXOSMITHKLINE BIOLOGICALS	4SN42	UNK	IM	LA	TDAP (BOOSTRIX)
2019VAERSVAX.csv	806732	TDAP	SANOFI PASTEUR	U6103AA	1	IM	LA	TDAP (ADACEL)
2019VAERSVAX.csv	806734	TDAP	GLAXOSMITHKLINE BIOLOGICALS	GA5Z5	2	IM	RL	TDAP (BOOSTRIX)
2019VAERSVAX.csv	807331	TDAP	GLAXOSMITHKLINE BIOLOGICALS	AH4LF	1	IM	LA	TDAP (BOOSTRIX)
2019VAERSVAX.csv	807404	TDAP	SANOFI PASTEUR	U5316AA	UNK	IM	UN	TDAP (ADACEL)
2019VAERSVAX.csv	807541	TDAP	GLAXOSMITHKLINE BIOLOGICALS		2	UN	UN	TDAP (BOOSTRIX)
2019VAERSVAX.csv	807561	TDAP	UNKNOWN MANUFACTURER		1	SYR	RA	TDAP (NO BRAND NAME)
2019VAERSVAX.csv	807627	TDAP	GLAXOSMITHKLINE BIOLOGICALS		1	SYR	AR	TDAP (BOOSTRIX)
2019VAERSVAX.csv	808272	TDAP	SANOFI PASTEUR	U6128AA	UNK	IM	RA	TDAP (ADACEL)
2019VAERSVAX.csv	811153	TDAP	GLAXOSMITHKLINE BIOLOGICALS	MF9EA	UNK	IM	LA	TDAP (BOOSTRIX)
2019VAERSVAX.csv	811641	TDAP	GLAXOSMITHKLINE BIOLOGICALS		1	IM	LA	TDAP (BOOSTRIX)
2019VAERSVAX.csv	813203	TDAP	GLAXOSMITHKLINE BIOLOGICALS	97NL3	N/A	IM	LA	TDAP (BOOSTRIX)
2019VAERSVAX.csv	813223	TDAP	GLAXOSMITHKLINE BIOLOGICALS	429H5	1	IM	LA	TDAP (BOOSTRIX)
2019VAERSVAX.csv	813471	TDAP	SANOFI PASTEUR		UNK			TDAP (ADACEL)
2019VAERSVAX.csv	813626	TDAP	SANOFI PASTEUR		UNK	SYR	AR	TDAP (ADACEL)
2019VAERSVAX.csv	817109	TDAP	GLAXOSMITHKLINE BIOLOGICALS		UNK	SYR	LA	TDAP (BOOSTRIX)
2019VAERSVAX.csv	817980	TDAP	GLAXOSMITHKLINE BIOLOGICALS		N/A	IM	RA	TDAP (BOOSTRIX)
2019VAERSVAX.csv	819236	TDAP	GLAXOSMITHKLINE BIOLOGICALS	C7734	UNK	IM	LA	TDAP (BOOSTRIX)
2019VAERSVAX.csv	822911	TDAP	GLAXOSMITHKLINE BIOLOGICALS		N/A	SYR	LA	TDAP (BOOSTRIX)
2019VAERSVAX.csv	824251	TDAP	GLAXOSMITHKLINE BIOLOGICALS	U6217AA	N/A	IM	RA	TDAP (BOOSTRIX)
2019VAERSVAX.csv	824252	TDAP	SANOFI PASTEUR	U6217AA	1	IM	LA	TDAP (ADACEL)
2019VAERSVAX.csv	824539	TDAP	SANOFI PASTEUR		UNK	SYR	RA	TDAP (ADACEL)
2019VAERSVAX.csv	825859	TDAP	SANOFI PASTEUR	U6226AA	1	IM	RA	TDAP (ADACEL)
2019VAERSVAX.csv	826077	TDAP	SANOFI PASTEUR	U62103AA	UNK	OT	LA	TDAP (ADACEL)
2019VAERSVAX.csv	826166	TDAP	SANOFI PASTEUR		N/A	IM	LA	TDAP (ADACEL)
2019VAERSVAX.csv	826276	TDAP	GLAXOSMITHKLINE BIOLOGICALS	SKM33GA7	UNK		LA	TDAP (BOOSTRIX)
2019VAERSVAX.csv	826442	TDAP	SANOFI PASTEUR	U6273AA	1	SYR	LA	TDAP (ADACEL)
2019VAERSVAX.csv	826628	TDAP	SANOFI PASTEUR		1	SYR	RA	TDAP (ADACEL)
2019VAERSVAX.csv	828719	TDAP	SANOFI PASTEUR		UNK	SYR	RA	TDAP (ADACEL)
2019VAERSVAX.csv	828877	TDAP	SANOFI PASTEUR		UNK			TDAP (ADACEL)
2019VAERSVAX.csv	830365	TDAP	GLAXOSMITHKLINE BIOLOGICALS		UNK	IM	RA	TDAP (BOOSTRIX)
2019VAERSVAX.csv	830872	TDAP	GLAXOSMITHKLINE BIOLOGICALS	53BF4	1	IM	RA	TDAP (BOOSTRIX)
2019VAERSVAX.csv	832865	TDAP	SANOFI PASTEUR	U6378AA	7+	IM	LA	TDAP (ADACEL)
2019VAERSVAX.csv	833294	TDAP	SANOFI PASTEUR	U6226AA	1		RA	TDAP (ADACEL)
2019VAERSVAX.csv	833399	TDAP	GLAXOSMITHKLINE BIOLOGICALS	AC52B001AB	UNK	OT	LA	TDAP (BOOSTRIX)
2019VAERSVAX.csv	833400	TDAP	GLAXOSMITHKLINE BIOLOGICALS	AC52B005CA	1	OT	LA	TDAP (BOOSTRIX)
2019VAERSVAX.csv	833401	TDAP	GLAXOSMITHKLINE BIOLOGICALS		UNK	OT		TDAP (BOOSTRIX)
2019VAERSVAX.csv	833556	TDAP	SANOFI PASTEUR	U6273AA	2	OT	LA	TDAP (ADACEL)
2019VAERSVAX.csv	833760	TDAP	GLAXOSMITHKLINE BIOLOGICALS	AC52B009AA	1	OT	RA	TDAP (BOOSTRIX)
2019VAERSVAX.csv	833762	TDAP	GLAXOSMITHKLINE BIOLOGICALS	AC52B056BB	1	OT	LA	TDAP (BOOSTRIX)
2019VAERSVAX.csv	833763	TDAP	GLAXOSMITHKLINE BIOLOGICALS	AC52B048AC	1	OT	LA	TDAP (BOOSTRIX)
2019VAERSVAX.csv	833765	TDAP	GLAXOSMITHKLINE BIOLOGICALS		UNK	OT		TDAP (BOOSTRIX)
2019VAERSVAX.csv	833766	TDAP	GLAXOSMITHKLINE BIOLOGICALS		UNK	OT		TDAP (BOOSTRIX)
2019VAERSVAX.csv	833780	TDAP	SANOFI PASTEUR	U6273AA	2	OT	RA	TDAP (ADACEL)
2019VAERSVAX.csv	833798	TDAP	GLAXOSMITHKLINE BIOLOGICALS		UNK	OT		TDAP (BOOSTRIX)
2019VAERSVAX.csv	833799	TDAP	GLAXOSMITHKLINE BIOLOGICALS		UNK	OT		TDAP (BOOSTRIX)
2019VAERSVAX.csv	833800	TDAP	GLAXOSMITHKLINE BIOLOGICALS	AC52B065AA	UNK	OT	RA	TDAP (BOOSTRIX)
2019VAERSVAX.csv	833801	TDAP	GLAXOSMITHKLINE BIOLOGICALS	AC52B065AA	UNK	OT	RA	TDAP (BOOSTRIX)
2019VAERSVAX.csv	833802	TDAP	GLAXOSMITHKLINE BIOLOGICALS	AC52B065AA	UNK	OT	RA	TDAP (BOOSTRIX)
2019VAERSVAX.csv	833803	TDAP	GLAXOSMITHKLINE BIOLOGICALS	AC52B065AA	UNK	OT	RA	TDAP (BOOSTRIX)
2019VAERSVAX.csv	833804	TDAP	GLAXOSMITHKLINE BIOLOGICALS	AC52B065AA	UNK	OT	RA	TDAP (BOOSTRIX)
2019VAERSVAX.csv	833805	TDAP	GLAXOSMITHKLINE BIOLOGICALS		UNK	OT		TDAP (BOOSTRIX)
2019VAERSVAX.csv	833806	TDAP	GLAXOSMITHKLINE BIOLOGICALS	AC52B065AA	UNK	OT	RA	TDAP (BOOSTRIX)
2019VAERSVAX.csv	833807	TDAP	GLAXOSMITHKLINE BIOLOGICALS	AC52B065AA	UNK	OT	RA	TDAP (BOOSTRIX)
2019VAERSVAX.csv	834149	TDAP	GLAXOSMITHKLINE BIOLOGICALS	AC52B065AA	UNK	OT	LA	TDAP (BOOSTRIX)
2019VAERSVAX.csv	834150	TDAP	GLAXOSMITHKLINE BIOLOGICALS		UNK	OT		TDAP (BOOSTRIX)
2019VAERSVAX.csv	834236	TDAP	GLAXOSMITHKLINE BIOLOGICALS	AC52B065AA	UNK	OT	LA	TDAP (BOOSTRIX)
2019VAERSVAX.csv	834237	TDAP	GLAXOSMITHKLINE BIOLOGICALS		UNK	OT		TDAP (BOOSTRIX)
2019VAERSVAX.csv	834238	TDAP	GLAXOSMITHKLINE BIOLOGICALS		UNK	OT		TDAP (BOOSTRIX)
2019VAERSVAX.csv	834239	TDAP	GLAXOSMITHKLINE BIOLOGICALS		UNK	OT		TDAP (BOOSTRIX)
2019VAERSVAX.csv	834240	TDAP	GLAXOSMITHKLINE BIOLOGICALS		UNK	OT		TDAP (BOOSTRIX)
2019VAERSVAX.csv	834241	TDAP	GLAXOSMITHKLINE BIOLOGICALS	AC52B065AA	UNK	OT		TDAP (BOOSTRIX)
2019VAERSVAX.csv	834391	TDAP	GLAXOSMITHKLINE BIOLOGICALS	AC52B065AA	UNK	OT		TDAP (BOOSTRIX)
2019VAERSVAX.csv	835590	TDAP	GLAXOSMITHKLINE BIOLOGICALS		1	SYR	RA	TDAP (BOOSTRIX)
2019VAERSVAX.csv	836147	TDAP	SANOFI PASTEUR	V6273AA	UNK	SYR	LA	TDAP (ADACEL)
2019VAERSVAX.csv	837787	TDAP	SANOFI PASTEUR		1	IM	LA	TDAP (ADACEL)
2019VAERSVAX.csv	842155	TDAP	GLAXOSMITHKLINE BIOLOGICALS	43E4T	1	IM	LA	TDAP (BOOSTRIX)
2019VAERSVAX.csv	843197	TDAP	UNKNOWN MANUFACTURER		UNK			TDAP (NO BRAND NAME)
2019VAERSVAX.csv	843766	TDAP	GLAXOSMITHKLINE BIOLOGICALS		UNK			TDAP (BOOSTRIX)
2019VAERSVAX.csv	844363	TDAP	GLAXOSMITHKLINE BIOLOGICALS		1	SYR	LA	TDAP (BOOSTRIX)
2019VAERSVAX.csv	846649	TDAP	SANOFI PASTEUR		UNK			TDAP (ADACEL)
2019VAERSVAX.csv	851809	TDAP	SANOFI PASTEUR	U6518AA	7+	IM	LA	TDAP (ADACEL)
2019VAERSVAX.csv	852004	TDAP	SANOFI PASTEUR	U6272AA	2	OT	RA	TDAP (ADACEL)
2019VAERSVAX.csv	853065	TDAP	GLAXOSMITHKLINE BIOLOGICALS		UNK	OT		TDAP (BOOSTRIX)
2020VAERSVAX.csv	856242	TDAP	GLAXOSMITHKLINE BIOLOGICALS		UNK	SYR	LA	TDAP (BOOSTRIX)
2020VAERSVAX.csv	856760	TDAP	UNKNOWN MANUFACTURER		UNK	IM	AR	TDAP (NO BRAND NAME)
2020VAERSVAX.csv	857059	TDAP	SANOFI PASTEUR		N/A	IM	LA	TDAP (ADACEL)
2020VAERSVAX.csv	857647	TDAP	SANOFI PASTEUR	U6612AA	UNK	OT	LA	TDAP (ADACEL)
2020VAERSVAX.csv	858864	TDAP	SANOFI PASTEUR		UNK			TDAP (ADACEL)
2020VAERSVAX.csv	860556	TDAP	GLAXOSMITHKLINE BIOLOGICALS	745N2	N/A	IM	LA	TDAP (BOOSTRIX)
2020VAERSVAX.csv	861341	TDAP	SANOFI PASTEUR	U6628AA	UNK	OT	RA	TDAP (ADACEL)
2020VAERSVAX.csv	861605	TDAP	SANOFI PASTEUR	U6518AA	UNK	OT		TDAP (ADACEL)
2020VAERSVAX.csv	861606	TDAP	SANOFI PASTEUR	U6518AA	UNK	OT	LA	TDAP (ADACEL)
2020VAERSVAX.csv	862049	TDAP	SANOFI PASTEUR	U6602AA	UNK	OT	RA	TDAP (ADACEL)
2020VAERSVAX.csv	864334	TDAP	SANOFI PASTEUR	U6602AA	N/A	IM	LA	TDAP (ADACEL)
2020VAERSVAX.csv	864630	TDAP	GLAXOSMITHKLINE BIOLOGICALS	XF3RY	4	IM	RA	TDAP (BOOSTRIX)
2020VAERSVAX.csv	864808	TDAP	GLAXOSMITHKLINE BIOLOGICALS	58160-0842-52	1	IM	LA	TDAP (BOOSTRIX)
2020VAERSVAX.csv	864926	TDAP	SANOFI PASTEUR	U6307AA	1	SYR	RA	TDAP (ADACEL)
2020VAERSVAX.csv	868469	TDAP	SANOFI PASTEUR	U6103AA	1	IM	LA	TDAP (ADACEL)
2020VAERSVAX.csv	870514	TDAP	UNKNOWN MANUFACTURER		1	IM		TDAP (NO BRAND NAME)
2020VAERSVAX.csv	871258	TDAP	SANOFI PASTEUR	C5667AA	2	IM		TDAP (ADACEL)
2020VAERSVAX.csv	871599	TDAP	SANOFI PASTEUR		UNK	OT	RA	TDAP (ADACEL)
2020VAERSVAX.csv	873095	TDAP	SANOFI PASTEUR	U6638AA	UNK	OT	LA	TDAP (ADACEL)
2020VAERSVAX.csv	873962	TDAP	SANOFI PASTEUR		UNK			TDAP (ADACEL)
2020VAERSVAX.csv	874878	TDAP	SANOFI PASTEUR		UNK			TDAP (ADACEL)
2020VAERSVAX.csv	875373	TDAP	SANOFI PASTEUR	U66288A	UNK	OT	LA	TDAP (ADACEL)
2020VAERSVAX.csv	876962	TDAP	SANOFI PASTEUR	U6638AA	UNK	OT	LA	TDAP (ADACEL)
2020VAERSVAX.csv	877222	TDAP	SANOFI PASTEUR	U6638AA	UNK	OT	LA	TDAP (ADACEL)
2020VAERSVAX.csv	878449	TDAP	SANOFI PASTEUR		UNK	SYR	LA	TDAP (ADACEL)
2020VAERSVAX.csv	878695	TDAP	UNKNOWN MANUFACTURER		N/A	IM	LA	TDAP (NO BRAND NAME)
2020VAERSVAX.csv	881490	TDAP	GLAXOSMITHKLINE BIOLOGICALS		UNK	IM	RA	TDAP (BOOSTRIX)
2020VAERSVAX.csv	881791	TDAP	UNKNOWN MANUFACTURER		UNK			TDAP (NO BRAND NAME)
2020VAERSVAX.csv	882773	TDAP	SANOFI PASTEUR	U6702AA	1	IM	LA	TDAP (ADACEL)
2020VAERSVAX.csv	883384	TDAP	GLAXOSMITHKLINE BIOLOGICALS	2Y74B	UNK	IM	LA	TDAP (BOOSTRIX)
2020VAERSVAX.csv	885060	TDAP	GLAXOSMITHKLINE BIOLOGICALS	4F99G	UNK	IM	RA	TDAP (BOOSTRIX)
2020VAERSVAX.csv	885149	TDAP	GLAXOSMITHKLINE BIOLOGICALS	97NL3	1	IM	LA	TDAP (BOOSTRIX)
2020VAERSVAX.csv	890037	TDAP	SANOFI PASTEUR	U6621BA	UNK	OT	LA	TDAP (ADACEL)
2020VAERSVAX.csv	891449	TDAP	GLAXOSMITHKLINE BIOLOGICALS	Z59N7	2	OT		TDAP (BOOSTRIX)
2020VAERSVAX.csv	897391	TDAP	UNKNOWN MANUFACTURER		UNK	IM	RA	TDAP (NO BRAND NAME)
2020VAERSVAX.csv	900312	TDAP	SANOFI PASTEUR		UNK	IM	LA	TDAP (ADACEL)
2020VAERSVAX.csv	902806	TDAP	SANOFI PASTEUR		N/A	IM	LA	TDAP (ADACEL)
2020VAERSVAX.csv	902816	TDAP	SANOFI PASTEUR		UNK			TDAP (ADACEL)
2020VAERSVAX.csv	2759414	TDAP	SANOFI PASTEUR	U6638AA	UNK	OT	RA	TDAP (ADACEL)
2020VAERSVAX.csv	2759415	TDAP	SANOFI PASTEUR	U6638AA	UNK	OT	LA	TDAP (ADACEL)
2020VAERSVAX.csv	2759416	TDAP	SANOFI PASTEUR	U6638AA	UNK	OT	LA	TDAP (ADACEL)
2021VAERSVAX.csv	928874	TDAP	GLAXOSMITHKLINE BIOLOGICALS	57C57	1	SYR	RA	TDAP (BOOSTRIX)
2021VAERSVAX.csv	975743	TDAP	GLAXOSMITHKLINE BIOLOGICALS		1	IM	RA	TDAP (BOOSTRIX)
2021VAERSVAX.csv	984668	TDAP	SANOFI PASTEUR	C5665AA	1	SYR	LA	TDAP (ADACEL)
2021VAERSVAX.csv	1032086	TDAP	GLAXOSMITHKLINE BIOLOGICALS		UNK			TDAP (BOOSTRIX)
2021VAERSVAX.csv	1039134	TDAP	GLAXOSMITHKLINE BIOLOGICALS		UNK	IM		TDAP (BOOSTRIX)
2021VAERSVAX.csv	1058952	TDAP	GLAXOSMITHKLINE BIOLOGICALS		UNK	SYR	LA	TDAP (BOOSTRIX)
2021VAERSVAX.csv	1060636	TDAP	SANOFI PASTEUR		N/A	IM	RA	TDAP (ADACEL)
2021VAERSVAX.csv	1123583	TDAP	GLAXOSMITHKLINE BIOLOGICALS		UNK			TDAP (BOOSTRIX)
2021VAERSVAX.csv	1130140	TDAP	GLAXOSMITHKLINE BIOLOGICALS		UNK	IM		TDAP (BOOSTRIX)
2021VAERSVAX.csv	1195985	TDAP	SANOFI PASTEUR		1	SYR	RA	TDAP (ADACEL)
2021VAERSVAX.csv	1201971	TDAP	GLAXOSMITHKLINE BIOLOGICALS	594sr	UNK	IM	LA	TDAP (BOOSTRIX)
2021VAERSVAX.csv	1256631	TDAP	UNKNOWN MANUFACTURER		UNK	SYR	LA	TDAP (NO BRAND NAME)
2021VAERSVAX.csv	1261094	TDAP	GLAXOSMITHKLINE BIOLOGICALS		UNK		RA	TDAP (BOOSTRIX)
2021VAERSVAX.csv	1284944	TDAP	SANOFI PASTEUR	C2456A	1	OT	LA	TDAP (ADACEL)
2021VAERSVAX.csv	1437711	TDAP	GLAXOSMITHKLINE BIOLOGICALS	43E4T	1	SYR		TDAP (BOOSTRIX)
2021VAERSVAX.csv	1489863	TDAP	SANOFI PASTEUR	U6927AA	1	OT	RA	TDAP (ADACEL)
2021VAERSVAX.csv	1489864	TDAP	SANOFI PASTEUR	U6927AA	UNK	OT	RA	TDAP (ADACEL)
2021VAERSVAX.csv	1512079	TDAP	SANOFI PASTEUR	U6273AA	UNK	OT	LA	TDAP (ADACEL)
2021VAERSVAX.csv	1528579	TDAP	GLAXOSMITHKLINE BIOLOGICALS		UNK	SYR	RA	TDAP (BOOSTRIX)
2021VAERSVAX.csv	1558423	TDAP	GLAXOSMITHKLINE BIOLOGICALS	mr5rk	N/A	IM	RA	TDAP (BOOSTRIX)
2021VAERSVAX.csv	1582454	TDAP	GLAXOSMITHKLINE BIOLOGICALS	3P95D	N/A	IM	RA	TDAP (BOOSTRIX)
2021VAERSVAX.csv	1628302	TDAP	GLAXOSMITHKLINE BIOLOGICALS		UNK			TDAP (BOOSTRIX)
2021VAERSVAX.csv	1633782	TDAP	SANOFI PASTEUR		1	SYR	AR	TDAP (ADACEL)
2021VAERSVAX.csv	1637378	TDAP	SANOFI PASTEUR	U6969AB	1	IM	LA	TDAP (ADACEL)
2021VAERSVAX.csv	1653307	TDAP	SANOFI PASTEUR	U6621BA	1	OT		TDAP (ADACEL)
2021VAERSVAX.csv	1700065	TDAP	GLAXOSMITHKLINE BIOLOGICALS	3P95D	1	IM	RA	TDAP (BOOSTRIX)
2021VAERSVAX.csv	1700806	TDAP	GLAXOSMITHKLINE BIOLOGICALS	BR352	N/A	IM	LA	TDAP (BOOSTRIX)
2021VAERSVAX.csv	1715021	TDAP	GLAXOSMITHKLINE BIOLOGICALS	57GJ2	N/A	IM	LA	TDAP (BOOSTRIX)
2021VAERSVAX.csv	1764327	TDAP	UNKNOWN MANUFACTURER	KB0038B	UNK	IM	LA	TDAP (NO BRAND NAME)
2021VAERSVAX.csv	1765262	TDAP	SANOFI PASTEUR	C5882AA	N/A	IM	LA	TDAP (ADACEL)
2021VAERSVAX.csv	1785280	TDAP	SANOFI PASTEUR		1	IM	RA	TDAP (ADACEL)
2021VAERSVAX.csv	1805955	TDAP	SANOFI PASTEUR	C5263AA	N/A	IM	LA	TDAP (ADACEL)
2021VAERSVAX.csv	1808135	TDAP	SANOFI PASTEUR		1	IM	LA	TDAP (ADACEL)
2021VAERSVAX.csv	1862103	TDAP	SANOFI PASTEUR	C5863AA	N/A	IM	RA	TDAP (ADACEL)
2021VAERSVAX.csv	1878203	TDAP	GLAXOSMITHKLINE BIOLOGICALS	J39HG	1	IM	LA	TDAP (BOOSTRIX)
2021VAERSVAX.csv	1947336	TDAP	SANOFI PASTEUR		UNK	SYR	LA	TDAP (ADACEL)
2021VAERSVAX.csv	1974883	TDAP	GLAXOSMITHKLINE BIOLOGICALS	57de9	1	IM	RA	TDAP (BOOSTRIX)
NonDomesticVAERSVAX.csv	298001	TDAP	GLAXOSMITHKLINE BIOLOGICALS	AC37B014BB	1	IM	LA	TDAP (BOOSTRIX)
NonDomesticVAERSVAX.csv	300631	TDAP	SANOFI PASTEUR		UNK	UN	UN	TDAP (ADACEL)
NonDomesticVAERSVAX.csv	345816	TDAP	GLAXOSMITHKLINE BIOLOGICALS	AC37B028BF	1	UN	LA	TDAP (BOOSTRIX)
NonDomesticVAERSVAX.csv	424429	TDAP	GLAXOSMITHKLINE BIOLOGICALS		UNK	UN	UN	TDAP (BOOSTRIX)
NonDomesticVAERSVAX.csv	425008	TDAP	GLAXOSMITHKLINE BIOLOGICALS	AC37B057BA	UNK	IM	LA	TDAP (BOOSTRIX)
NonDomesticVAERSVAX.csv	466748	TDAP	UNKNOWN MANUFACTURER	AC37B088AC	UNK	UN	AR	TDAP (NO BRAND NAME)
NonDomesticVAERSVAX.csv	489427	TDAP	GLAXOSMITHKLINE BIOLOGICALS		UNK	SYR	UN	TDAP (BOOSTRIX)
NonDomesticVAERSVAX.csv	524302	TDAP	GLAXOSMITHKLINE BIOLOGICALS		UNK	SYR	UN	TDAP (BOOSTRIX)
NonDomesticVAERSVAX.csv	527215	TDAP	SANOFI PASTEUR		UNK	IM	UN	TDAP (ADACEL)
NonDomesticVAERSVAX.csv	528737	TDAP	UNKNOWN MANUFACTURER	C4364AE	UNK	UN	UN	TDAP (NO BRAND NAME)
NonDomesticVAERSVAX.csv	529794	TDAP	UNKNOWN MANUFACTURER		UNK	IM	UN	TDAP (NO BRAND NAME)
NonDomesticVAERSVAX.csv	536404	TDAP	UNKNOWN MANUFACTURER		UNK	UN	UN	TDAP (NO BRAND NAME)
NonDomesticVAERSVAX.csv	536406	TDAP	UNKNOWN MANUFACTURER		UNK	UN	UN	TDAP (NO BRAND NAME)
NonDomesticVAERSVAX.csv	538549	TDAP	GLAXOSMITHKLINE BIOLOGICALS	AC37B111A	UNK	IM	UN	TDAP (BOOSTRIX)
NonDomesticVAERSVAX.csv	538552	TDAP	GLAXOSMITHKLINE BIOLOGICALS	AC37B105AR	1	IM	UN	TDAP (BOOSTRIX)
NonDomesticVAERSVAX.csv	538554	TDAP	GLAXOSMITHKLINE BIOLOGICALS	AC37B105AR	UNK	UN	UN	TDAP (BOOSTRIX)
NonDomesticVAERSVAX.csv	538640	TDAP	GLAXOSMITHKLINE BIOLOGICALS	AC37B105AR	UNK	IM	UN	TDAP (BOOSTRIX)
NonDomesticVAERSVAX.csv	538867	TDAP	GLAXOSMITHKLINE BIOLOGICALS	AC37B105AR	UNK	IM	UN	TDAP (BOOSTRIX)
NonDomesticVAERSVAX.csv	542120	TDAP	GLAXOSMITHKLINE BIOLOGICALS	AC37B083AN	UNK	IM	UN	TDAP (BOOSTRIX)
NonDomesticVAERSVAX.csv	542122	TDAP	GLAXOSMITHKLINE BIOLOGICALS	AC37B094AR	1	IM	UN	TDAP (BOOSTRIX)
NonDomesticVAERSVAX.csv	542692	TDAP	GLAXOSMITHKLINE BIOLOGICALS	AC37B118BG	UNK	IM	UN	TDAP (BOOSTRIX)
NonDomesticVAERSVAX.csv	583821	TDAP	GLAXOSMITHKLINE BIOLOGICALS		UNK	SYR	UN	TDAP (BOOSTRIX)
NonDomesticVAERSVAX.csv	619018	TDAP	GLAXOSMITHKLINE BIOLOGICALS	AC39B067CH	UNK	IM	UN	TDAP (BOOSTRIX)
NonDomesticVAERSVAX.csv	620433	TDAP	GLAXOSMITHKLINE BIOLOGICALS	AC38B167BB	UNK	IM	UN	TDAP (BOOSTRIX)
NonDomesticVAERSVAX.csv	628525	TDAP	GLAXOSMITHKLINE BIOLOGICALS	AC37B157CC	UNK	IM	UN	TDAP (BOOSTRIX)
NonDomesticVAERSVAX.csv	645894	TDAP	GLAXOSMITHKLINE BIOLOGICALS		UNK	UN	UN	TDAP (BOOSTRIX)
NonDomesticVAERSVAX.csv	673614	TDAP	GLAXOSMITHKLINE BIOLOGICALS	AC37B180AD	UNK	UN	UN	TDAP (BOOSTRIX)
NonDomesticVAERSVAX.csv	674976	TDAP	GLAXOSMITHKLINE BIOLOGICALS		UNK	IM	UN	TDAP (BOOSTRIX)
NonDomesticVAERSVAX.csv	678047	TDAP	GLAXOSMITHKLINE BIOLOGICALS	AC37B188AA	UNK	UN	UN	TDAP (BOOSTRIX)
NonDomesticVAERSVAX.csv	681857	TDAP	GLAXOSMITHKLINE BIOLOGICALS		UNK	IM	UN	TDAP (BOOSTRIX)
NonDomesticVAERSVAX.csv	685745	TDAP	GLAXOSMITHKLINE BIOLOGICALS		UNK	UN	UN	TDAP (BOOSTRIX)
NonDomesticVAERSVAX.csv	705570	TDAP	GLAXOSMITHKLINE BIOLOGICALS		1	IM	UN	TDAP (BOOSTRIX)
NonDomesticVAERSVAX.csv	738787	TDAP	GLAXOSMITHKLINE BIOLOGICALS		UNK	SYR	LA	TDAP (BOOSTRIX)
NonDomesticVAERSVAX.csv	741563	TDAP	GLAXOSMITHKLINE BIOLOGICALS		UNK	UN	UN	TDAP (BOOSTRIX)
NonDomesticVAERSVAX.csv	748096	TDAP	UNKNOWN MANUFACTURER	AC37B192	UNK	IM	LA	TDAP (NO BRAND NAME)
NonDomesticVAERSVAX.csv	753132	TDAP	GLAXOSMITHKLINE BIOLOGICALS	F0501	UNK	UN	UN	TDAP (BOOSTRIX)
NonDomesticVAERSVAX.csv	790587	TDAP	GLAXOSMITHKLINE BIOLOGICALS		1	IM	RA	TDAP (BOOSTRIX)
NonDomesticVAERSVAX.csv	794250	TDAP	GLAXOSMITHKLINE BIOLOGICALS		UNK	SYR	RA	TDAP (BOOSTRIX)
NonDomesticVAERSVAX.csv	803429	TDAP	GLAXOSMITHKLINE BIOLOGICALS	AC37B312AA	UNK	OT		TDAP (BOOSTRIX)
NonDomesticVAERSVAX.csv	805079	TDAP	UNKNOWN MANUFACTURER		UNK			TDAP (NO BRAND NAME)
NonDomesticVAERSVAX.csv	805080	TDAP	UNKNOWN MANUFACTURER		UNK			TDAP (NO BRAND NAME)
NonDomesticVAERSVAX.csv	805081	TDAP	UNKNOWN MANUFACTURER		UNK			TDAP (NO BRAND NAME)
NonDomesticVAERSVAX.csv	805082	TDAP	UNKNOWN MANUFACTURER		UNK			TDAP (NO BRAND NAME)
NonDomesticVAERSVAX.csv	806694	TDAP	GLAXOSMITHKLINE BIOLOGICALS		UNK			TDAP (BOOSTRIX)
NonDomesticVAERSVAX.csv	807213	TDAP	GLAXOSMITHKLINE BIOLOGICALS		UNK	OT		TDAP (BOOSTRIX)
NonDomesticVAERSVAX.csv	811792	TDAP	GLAXOSMITHKLINE BIOLOGICALS	AC37B310EI	1		LA	TDAP (BOOSTRIX)
NonDomesticVAERSVAX.csv	813091	TDAP	GLAXOSMITHKLINE BIOLOGICALS		UNK			TDAP (BOOSTRIX)
NonDomesticVAERSVAX.csv	817051	TDAP	GLAXOSMITHKLINE BIOLOGICALS	AC37B286BE	1	OT		TDAP (BOOSTRIX)
NonDomesticVAERSVAX.csv	822930	TDAP	GLAXOSMITHKLINE BIOLOGICALS		UNK			TDAP (BOOSTRIX)
NonDomesticVAERSVAX.csv	856494	TDAP	UNKNOWN MANUFACTURER		UNK			TDAP (NO BRAND NAME)
NonDomesticVAERSVAX.csv	856874	TDAP	UNKNOWN MANUFACTURER		UNK			TDAP (NO BRAND NAME)
NonDomesticVAERSVAX.csv	856875	TDAP	UNKNOWN MANUFACTURER		UNK			TDAP (NO BRAND NAME)
NonDomesticVAERSVAX.csv	857414	TDAP	UNKNOWN MANUFACTURER		UNK			TDAP (NO BRAND NAME)
NonDomesticVAERSVAX.csv	857415	TDAP	UNKNOWN MANUFACTURER		UNK			TDAP (NO BRAND NAME)
NonDomesticVAERSVAX.csv	857416	TDAP	UNKNOWN MANUFACTURER		UNK			TDAP (NO BRAND NAME)
NonDomesticVAERSVAX.csv	857417	TDAP	UNKNOWN MANUFACTURER		UNK			TDAP (NO BRAND NAME)
NonDomesticVAERSVAX.csv	857550	TDAP	UNKNOWN MANUFACTURER		UNK			TDAP (NO BRAND NAME)
NonDomesticVAERSVAX.csv	857551	TDAP	UNKNOWN MANUFACTURER		UNK			TDAP (NO BRAND NAME)
NonDomesticVAERSVAX.csv	857552	TDAP	UNKNOWN MANUFACTURER		UNK			TDAP (NO BRAND NAME)
NonDomesticVAERSVAX.csv	857553	TDAP	UNKNOWN MANUFACTURER		UNK			TDAP (NO BRAND NAME)
NonDomesticVAERSVAX.csv	857900	TDAP	UNKNOWN MANUFACTURER		UNK			TDAP (NO BRAND NAME)
NonDomesticVAERSVAX.csv	858056	TDAP	UNKNOWN MANUFACTURER		UNK			TDAP (NO BRAND NAME)
NonDomesticVAERSVAX.csv	858143	TDAP	GLAXOSMITHKLINE BIOLOGICALS	AC37B136AB	UNK			TDAP (BOOSTRIX)
NonDomesticVAERSVAX.csv	858234	TDAP	UNKNOWN MANUFACTURER		UNK			TDAP (NO BRAND NAME)
NonDomesticVAERSVAX.csv	858235	TDAP	UNKNOWN MANUFACTURER		UNK			TDAP (NO BRAND NAME)
NonDomesticVAERSVAX.csv	858236	TDAP	UNKNOWN MANUFACTURER		UNK			TDAP (NO BRAND NAME)
NonDomesticVAERSVAX.csv	858773	TDAP	UNKNOWN MANUFACTURER		UNK			TDAP (NO BRAND NAME)
NonDomesticVAERSVAX.csv	858774	TDAP	UNKNOWN MANUFACTURER		UNK			TDAP (NO BRAND NAME)
NonDomesticVAERSVAX.csv	864702	TDAP	GLAXOSMITHKLINE BIOLOGICALS	AC37B331AI	UNK			TDAP (BOOSTRIX)
NonDomesticVAERSVAX.csv	868400	TDAP	GLAXOSMITHKLINE BIOLOGICALS	AC37B343AF	UNK	OT		TDAP (BOOSTRIX)
NonDomesticVAERSVAX.csv	869882	TDAP	SANOFI PASTEUR		UNK	OT		TDAP (ADACEL)
NonDomesticVAERSVAX.csv	872961	TDAP	GLAXOSMITHKLINE BIOLOGICALS		UNK	OT		TDAP (BOOSTRIX)
NonDomesticVAERSVAX.csv	875123	TDAP	GLAXOSMITHKLINE BIOLOGICALS		UNK	OT		TDAP (BOOSTRIX)
NonDomesticVAERSVAX.csv	880946	TDAP	UNKNOWN MANUFACTURER		UNK	OT		TDAP (NO BRAND NAME)
NonDomesticVAERSVAX.csv	885426	TDAP	GLAXOSMITHKLINE BIOLOGICALS	AC37B329DP	1	IM	RA	TDAP (BOOSTRIX)
NonDomesticVAERSVAX.csv	918106	TDAP	GLAXOSMITHKLINE BIOLOGICALS	UNK	1	IM		TDAP (BOOSTRIX)
NonDomesticVAERSVAX.csv	991300	TDAP	GLAXOSMITHKLINE BIOLOGICALS	AC37B344AC	UNK			TDAP (BOOSTRIX)
NonDomesticVAERSVAX.csv	1001690	TDAP	GLAXOSMITHKLINE BIOLOGICALS	AC37B344AA	UNK			TDAP (BOOSTRIX)
NonDomesticVAERSVAX.csv	1005329	TDAP	GLAXOSMITHKLINE BIOLOGICALS		UNK			TDAP (BOOSTRIX)
NonDomesticVAERSVAX.csv	1129610	TDAP	GLAXOSMITHKLINE BIOLOGICALS	AC37B343AP	UNK	IM	LA	TDAP (BOOSTRIX)
NonDomesticVAERSVAX.csv	1571129	TDAP	GLAXOSMITHKLINE BIOLOGICALS	AC37B367AH	UNK			TDAP (BOOSTRIX)
NonDomesticVAERSVAX.csv	1653437	TDAP	GLAXOSMITHKLINE BIOLOGICALS	AC37B358AE	1	IM	LA	TDAP (BOOSTRIX)
NonDomesticVAERSVAX.csv	2095176	TDAP	GLAXOSMITHKLINE BIOLOGICALS	UNK	UNK			TDAP (BOOSTRIX)
NonDomesticVAERSVAX.csv	2314762	TDAP	SANOFI PASTEUR		UNK	OT		TDAP (ADACEL)
NonDomesticVAERSVAX.csv	2413282	TDAP	GLAXOSMITHKLINE BIOLOGICALS	AC37B405BB	UNK	IM		TDAP (BOOSTRIX)
NonDomesticVAERSVAX.csv	2422592	TDAP	UNKNOWN MANUFACTURER	AC37B398AE	UNK	IM		TDAP (NO BRAND NAME)
NonDomesticVAERSVAX.csv	2426352	TDAP	UNKNOWN MANUFACTURER	AC37B413AF	UNK	IM		TDAP (NO BRAND NAME)
NonDomesticVAERSVAX.csv	2451638	TDAP	UNKNOWN MANUFACTURER	AC37B413AF	UNK	IM		TDAP (NO BRAND NAME)
NonDomesticVAERSVAX.csv	2496835	TDAP	UNKNOWN MANUFACTURER	AC37B413AF	UNK	IM		TDAP (NO BRAND NAME)
NonDomesticVAERSVAX.csv	2501024	TDAP	UNKNOWN MANUFACTURER	AC37B413AF	UNK	IM		TDAP (NO BRAND NAME)
NonDomesticVAERSVAX.csv	2511615	TDAP	UNKNOWN MANUFACTURER	AC37B413AF	UNK	IM		TDAP (NO BRAND NAME)
NonDomesticVAERSVAX.csv	2541559	TDAP	GLAXOSMITHKLINE BIOLOGICALS	UNK	UNK			TDAP (BOOSTRIX)
NonDomesticVAERSVAX.csv	2572975	TDAP	GLAXOSMITHKLINE BIOLOGICALS	AC37B420AP	UNK			TDAP (BOOSTRIX)
NonDomesticVAERSVAX.csv	2631061	TDAP	GLAXOSMITHKLINE BIOLOGICALS	AC37B428AD	1			TDAP (BOOSTRIX)
NonDomesticVAERSVAX.csv	2654426	TDAP	GLAXOSMITHKLINE BIOLOGICALS	AC37B343AP	UNK			TDAP (BOOSTRIX)
NonDomesticVAERSVAX.csv	2682334	TDAP	UNKNOWN MANUFACTURER	U7291AA7V	UNK	OT		TDAP (NO BRAND NAME)
NonDomesticVAERSVAX.csv	2708344	TDAP	SANOFI PASTEUR	848082	1	OT		TDAP (ADACEL)
NonDomesticVAERSVAX.csv	2720499	TDAP	SANOFI PASTEUR		UNK	OT		TDAP (ADACEL)
NonDomesticVAERSVAX.csv	2751326	TDAP	GLAXOSMITHKLINE BIOLOGICALS	AC37B442AC	UNK	IM		TDAP (BOOSTRIX)
NonDomesticVAERSVAX.csv	2768285	TDAP	GLAXOSMITHKLINE BIOLOGICALS	AC37B477BA	UNK	IM	LA	TDAP (BOOSTRIX)
NonDomesticVAERSVAX.csv	2781184	TDAP	GLAXOSMITHKLINE BIOLOGICALS	AC39B174AA	UNK			TDAP (BOOSTRIX)
2022VAERSVAX.csv	1997100	TDAP	SANOFI PASTEUR	C5630AA	UNK	OT	LA	TDAP (ADACEL)
2022VAERSVAX.csv	2012993	TDAP	SANOFI PASTEUR		1	IM		TDAP (ADACEL)
2022VAERSVAX.csv	2038930	TDAP	SANOFI PASTEUR	U7283AA	UNK	OT	LA	TDAP (ADACEL)
2022VAERSVAX.csv	2074128	TDAP	GLAXOSMITHKLINE BIOLOGICALS	UNK	UNK		LA	TDAP (BOOSTRIX)
2022VAERSVAX.csv	2095757	TDAP	GLAXOSMITHKLINE BIOLOGICALS	J39HG	1	IM	RA	TDAP (BOOSTRIX)
2022VAERSVAX.csv	2117105	TDAP	GLAXOSMITHKLINE BIOLOGICALS	M442P	1	IM	LA	TDAP (BOOSTRIX)
2022VAERSVAX.csv	2125740	TDAP	GLAXOSMITHKLINE BIOLOGICALS	N254C	UNK			TDAP (BOOSTRIX)
2022VAERSVAX.csv	2151437	TDAP	SANOFI PASTEUR	U7271AA	UNK	OT		TDAP (ADACEL)
2022VAERSVAX.csv	2162666	TDAP	GLAXOSMITHKLINE BIOLOGICALS	3JS9E	1	IM	LA	TDAP (BOOSTRIX)
2022VAERSVAX.csv	2171266	TDAP	GLAXOSMITHKLINE BIOLOGICALS	N254C	1	IM	LA	TDAP (BOOSTRIX)
2022VAERSVAX.csv	2180110	TDAP	SANOFI PASTEUR	U7187AA	UNK	IM	LA	TDAP (ADACEL)
2022VAERSVAX.csv	2194356	TDAP	SANOFI PASTEUR		1	IM	RA	TDAP (ADACEL)
2022VAERSVAX.csv	2204096	TDAP	SANOFI PASTEUR	U7271AA	2	IM	LA	TDAP (ADACEL)
2022VAERSVAX.csv	2211928	TDAP	SANOFI PASTEUR	C5863AA	1	IM	RA	TDAP (ADACEL)
2022VAERSVAX.csv	2216673	TDAP	GLAXOSMITHKLINE BIOLOGICALS	H535B	UNK	IM	LA	TDAP (BOOSTRIX)
2022VAERSVAX.csv	2248058	TDAP	GLAXOSMITHKLINE BIOLOGICALS	43JH7	UNK	IM	LA	TDAP (BOOSTRIX)
2022VAERSVAX.csv	2249447	TDAP	SANOFI PASTEUR	C5873AA	UNK	OT	RA	TDAP (ADACEL)
2022VAERSVAX.csv	2250206	TDAP	GLAXOSMITHKLINE BIOLOGICALS	H4Y3G	1	IM	RA	TDAP (BOOSTRIX)
2022VAERSVAX.csv	2258156	TDAP	SANOFI PASTEUR	C5669AA	1	OT	LA	TDAP (ADACEL)
2022VAERSVAX.csv	2261651	TDAP	SANOFI PASTEUR	U6539AA	UNK	OT	LA	TDAP (ADACEL)
2022VAERSVAX.csv	2273831	TDAP	SANOFI PASTEUR	U7184AA	N/A	IM	LA	TDAP (ADACEL)
2022VAERSVAX.csv	2317252	TDAP	GLAXOSMITHKLINE BIOLOGICALS	XM2N7	UNK	IM	RA	TDAP (BOOSTRIX)
2022VAERSVAX.csv	2403129	TDAP	SANOFI PASTEUR		1	SYR	LA	TDAP (ADACEL)
2022VAERSVAX.csv	2404335	TDAP	GLAXOSMITHKLINE BIOLOGICALS	224CG	N/A	IM	AR	TDAP (BOOSTRIX)
2022VAERSVAX.csv	2405800	TDAP	GLAXOSMITHKLINE BIOLOGICALS	22MS7	1	IM	LA	TDAP (BOOSTRIX)
2022VAERSVAX.csv	2422455	TDAP	SANOFI PASTEUR	C5963AA	UNK	OT	LA	TDAP (ADACEL)
2022VAERSVAX.csv	2450433	TDAP	SANOFI PASTEUR	U7461AA	UNK	OT	RA	TDAP (ADACEL)
2022VAERSVAX.csv	2465522	TDAP	GLAXOSMITHKLINE BIOLOGICALS		UNK			TDAP (BOOSTRIX)
2022VAERSVAX.csv	2487439	TDAP	SANOFI PASTEUR		UNK	SYR	LA	TDAP (ADACEL)
2022VAERSVAX.csv	2488422	TDAP	GLAXOSMITHKLINE BIOLOGICALS	58160-842-43	2	IM	RA	TDAP (BOOSTRIX)
2022VAERSVAX.csv	2488533	TDAP	GLAXOSMITHKLINE BIOLOGICALS	GH32J	2	IM	RA	TDAP (BOOSTRIX)
2022VAERSVAX.csv	2493515	TDAP	GLAXOSMITHKLINE BIOLOGICALS	58160-0842-52	N/A	IM	LA	TDAP (BOOSTRIX)
2022VAERSVAX.csv	2508325	TDAP	GLAXOSMITHKLINE BIOLOGICALS	43jh7	1	IM	LA	TDAP (BOOSTRIX)
2022VAERSVAX.csv	2526785	TDAP	SANOFI PASTEUR		UNK	IM	LA	TDAP (ADACEL)
2022VAERSVAX.csv	2533776	TDAP	SANOFI PASTEUR	U7549AA	1	OT		TDAP (ADACEL)
2022VAERSVAX.csv	2537971	TDAP	GLAXOSMITHKLINE BIOLOGICALS	DR2GR	1	IM	RA	TDAP (BOOSTRIX)
2023VAERSVAX.csv	2552845	TDAP	GLAXOSMITHKLINE BIOLOGICALS		UNK		LA	TDAP (BOOSTRIX)
2023VAERSVAX.csv	2557079	TDAP	SANOFI PASTEUR	2CA24C1	1	OT	LA	TDAP (ADACEL)
2023VAERSVAX.csv	2563346	TDAP	GLAXOSMITHKLINE BIOLOGICALS	KP547	N/A	IM	LA	TDAP (BOOSTRIX)
2023VAERSVAX.csv	2568622	TDAP	GLAXOSMITHKLINE BIOLOGICALS	ZL33B	3	IM	LA	TDAP (BOOSTRIX)
2023VAERSVAX.csv	2569860	TDAP	SANOFI PASTEUR	U75611AA	UNK	OT		TDAP (ADACEL)
2023VAERSVAX.csv	2572699	TDAP	GLAXOSMITHKLINE BIOLOGICALS		UNK		RA	TDAP (BOOSTRIX)
2023VAERSVAX.csv	2579689	TDAP	GLAXOSMITHKLINE BIOLOGICALS	HF2YA	1	IM	LA	TDAP (BOOSTRIX)
2023VAERSVAX.csv	2605698	TDAP	SANOFI PASTEUR		UNK	OT	LA	TDAP (ADACEL)
2023VAERSVAX.csv	2606736	TDAP	GLAXOSMITHKLINE BIOLOGICALS	G7749	1	IM	RA	TDAP (BOOSTRIX)
2023VAERSVAX.csv	2606786	TDAP	GLAXOSMITHKLINE BIOLOGICALS	B32NG	N/A	IM	LA	TDAP (BOOSTRIX)
2023VAERSVAX.csv	2621955	TDAP	SANOFI PASTEUR		UNK	SYR	RA	TDAP (ADACEL)
2023VAERSVAX.csv	2651763	TDAP	SANOFI PASTEUR		UNK	SYR		TDAP (ADACEL)
2023VAERSVAX.csv	2657888	TDAP	GLAXOSMITHKLINE BIOLOGICALS		UNK			TDAP (BOOSTRIX)
2023VAERSVAX.csv	2660596	TDAP	SANOFI PASTEUR	u7648aa	N/A	SYR		TDAP (ADACEL)
2023VAERSVAX.csv	2665653	TDAP	GLAXOSMITHKLINE BIOLOGICALS	97MR2	2	IM	LA	TDAP (BOOSTRIX)
2023VAERSVAX.csv	2671047	TDAP	GLAXOSMITHKLINE BIOLOGICALS	9HR72	1	IM	LA	TDAP (BOOSTRIX)
2023VAERSVAX.csv	2677639	TDAP	GLAXOSMITHKLINE BIOLOGICALS	G7749	N/A	IM	RA	TDAP (BOOSTRIX)
2023VAERSVAX.csv	2684788	TDAP	GLAXOSMITHKLINE BIOLOGICALS	2B723	UNK		LA	TDAP (BOOSTRIX)
2023VAERSVAX.csv	2686632	TDAP	SANOFI PASTEUR		UNK	IM		TDAP (ADACEL)
2023VAERSVAX.csv	2691267	TDAP	GLAXOSMITHKLINE BIOLOGICALS	25A2F	1	IM	LA	TDAP (BOOSTRIX)
2023VAERSVAX.csv	2697928	TDAP	GLAXOSMITHKLINE BIOLOGICALS	HF2YA	1	IM	LA	TDAP (BOOSTRIX)
2023VAERSVAX.csv	2701026	TDAP	SANOFI PASTEUR	U7898AA	N/A	IM		TDAP (ADACEL)
2023VAERSVAX.csv	2715531	TDAP	GLAXOSMITHKLINE BIOLOGICALS	324B2	2			TDAP (BOOSTRIX)
2023VAERSVAX.csv	2715891	TDAP	SANOFI PASTEUR	U7869AA	UNK	OT	RA	TDAP (ADACEL)
2023VAERSVAX.csv	2720600	TDAP	SANOFI PASTEUR	U7928AA	1	IM	RA	TDAP (ADACEL)
2023VAERSVAX.csv	2728411	TDAP	SANOFI PASTEUR		1	OT		TDAP (ADACEL)
2023VAERSVAX.csv	2728820	TDAP	GLAXOSMITHKLINE BIOLOGICALS	M7YY5	2	IM		TDAP (BOOSTRIX)
2024VAERSVAX.csv	2731188	TDAP	SANOFI PASTEUR	C5863aa	1	UN	UN	TDAP (ADACEL)
2024VAERSVAX.csv	2742487	TDAP	GLAXOSMITHKLINE BIOLOGICALS	54CP2	1	IM	LA	TDAP (BOOSTRIX)
2024VAERSVAX.csv	2745637	TDAP	GLAXOSMITHKLINE BIOLOGICALS	4547C	UNK			TDAP (BOOSTRIX)
2024VAERSVAX.csv	2749370	TDAP	GLAXOSMITHKLINE BIOLOGICALS		UNK			TDAP (BOOSTRIX)
2024VAERSVAX.csv	2753153	TDAP	SANOFI PASTEUR		UNK	IM	LA	TDAP (ADACEL)
2024VAERSVAX.csv	2755764	TDAP	GLAXOSMITHKLINE BIOLOGICALS	433NE	1	IM	LA	TDAP (BOOSTRIX)
2024VAERSVAX.csv	2759658	TDAP	GLAXOSMITHKLINE BIOLOGICALS		1	IM	LA	TDAP (BOOSTRIX)
2024VAERSVAX.csv	2761163	TDAP	GLAXOSMITHKLINE BIOLOGICALS	ET475	2	IM	LA	TDAP (BOOSTRIX)
2024VAERSVAX.csv	2764967	TDAP	GLAXOSMITHKLINE BIOLOGICALS	T3z7d	2	IM	LA	TDAP (BOOSTRIX)
2024VAERSVAX.csv	2765509	TDAP	GLAXOSMITHKLINE BIOLOGICALS	35S2S	1	IM	LA	TDAP (BOOSTRIX)
2024VAERSVAX.csv	2766808	TDAP	SANOFI PASTEUR		4	IM	AR	TDAP (ADACEL)
2024VAERSVAX.csv	2767757	TDAP	SANOFI PASTEUR		4	OT		TDAP (ADACEL)
2024VAERSVAX.csv	2767978	TDAP	SANOFI PASTEUR	3CA07C1	UNK	OT		TDAP (ADACEL)
2024VAERSVAX.csv	2768185	TDAP	SANOFI PASTEUR		UNK			TDAP (ADACEL)
2024VAERSVAX.csv	2768462	TDAP	GLAXOSMITHKLINE BIOLOGICALS	9L475	N/A	IM	LA	TDAP (BOOSTRIX)
2024VAERSVAX.csv	2771066	TDAP	SANOFI PASTEUR	U79488A	1	IM	LA	TDAP (ADACEL)
2024VAERSVAX.csv	2771177	TDAP	GLAXOSMITHKLINE BIOLOGICALS	9L475	UNK	IM	RA	TDAP (BOOSTRIX)
2024VAERSVAX.csv	2771256	TDAP	GLAXOSMITHKLINE BIOLOGICALS	lp2g2	1	IM	RA	TDAP (BOOSTRIX)
2024VAERSVAX.csv	2771620	TDAP	GLAXOSMITHKLINE BIOLOGICALS	T3Z7D	1	IM	LA	TDAP (BOOSTRIX)
2024VAERSVAX.csv	2771740	TDAP	GLAXOSMITHKLINE BIOLOGICALS	F4T5L	1	IM	RA	TDAP (BOOSTRIX)
2024VAERSVAX.csv	2779992	TDAP	GLAXOSMITHKLINE BIOLOGICALS	zf9t5	1	IM	LA	TDAP (BOOSTRIX)
2024VAERSVAX.csv	2780067	TDAP	SANOFI PASTEUR	U796AA	1	IM	LA	TDAP (ADACEL)
2024VAERSVAX.csv	2782844	TDAP	SANOFI PASTEUR	U8232AA	UNK	OT	LA	TDAP (ADACEL)
2024VAERSVAX.csv	2782903	TDAP	GLAXOSMITHKLINE BIOLOGICALS	333BM	UNK	IM	LA	TDAP (BOOSTRIX)
2024VAERSVAX.csv	2783532	TDAP	GLAXOSMITHKLINE BIOLOGICALS		UNK			TDAP (BOOSTRIX)
2024VAERSVAX.csv	2785375	TDAP	GLAXOSMITHKLINE BIOLOGICALS		UNK	IM	LA	TDAP (BOOSTRIX)
2024VAERSVAX.csv	2785631	TDAP	GLAXOSMITHKLINE BIOLOGICALS	4799G	2	IM	LA	TDAP (BOOSTRIX)
2024VAERSVAX.csv	2787326	TDAP	GLAXOSMITHKLINE BIOLOGICALS	5YB56	1	IM	LA	TDAP (BOOSTRIX)
2024VAERSVAX.csv	2788524	TDAP	GLAXOSMITHKLINE BIOLOGICALS	42G27	UNK	IM	RA	TDAP (BOOSTRIX)
2024VAERSVAX.csv	2792142	TDAP	SANOFI PASTEUR	U7869AA	N/A	IM	RA	TDAP (ADACEL)
2024VAERSVAX.csv	2793447	TDAP	GLAXOSMITHKLINE BIOLOGICALS		2			TDAP (BOOSTRIX)
2024VAERSVAX.csv	2794089	TDAP	GLAXOSMITHKLINE BIOLOGICALS	4799G	N/A	IM	LA	TDAP (BOOSTRIX)
2024VAERSVAX.csv	2795094	TDAP	SANOFI PASTEUR	U8015AA	2	OT	LA	TDAP (ADACEL)
2024VAERSVAX.csv	2798214	TDAP	GLAXOSMITHKLINE BIOLOGICALS	4799G	UNK		LA	TDAP (BOOSTRIX)
2024VAERSVAX.csv	2803369	TDAP	SANOFI PASTEUR	U8015AA	N/A	IM	LA	TDAP (ADACEL)
2024VAERSVAX.csv	2804350	TDAP	GLAXOSMITHKLINE BIOLOGICALS	4799g	2			TDAP (BOOSTRIX)
2024VAERSVAX.csv	2816442	TDAP	SANOFI PASTEUR	U8264AA	UNK	OT		TDAP (ADACEL)
2024VAERSVAX.csv	2817856	TDAP	GLAXOSMITHKLINE BIOLOGICALS	X357E	UNK			TDAP (BOOSTRIX)
2024VAERSVAX.csv	2817937	TDAP	SANOFI PASTEUR		UNK			TDAP (ADACEL)
